# Supplementary material for: [2,6-Di­fluoro-3-(pyridin-2-yl-κN)pyridin-4-yl-κC 4](penta­ne-2,4-dionato-κ2 O,O′)iridium(III)
Source: Acta Crystallogr Sect E Struct Rep Online. 2013 Oct 9;69(Pt 11):m590. doi: 10.1107/S1600536813026160 (PMC3884251; doi:10.1107/S1600536813026160)
Supplement: Supplementary file 1 [file e-69-0m590-sup1.cif]

##############################################################################
#                                                                            #
# This CIF contains the data in a paper accepted for publication in          #
# Acta Crystallographica Section E. It conforms to the requirements of       #
# Notes for Authors for Acta Crystallographica Section E, and has been       #
# peer reviewed under the auspices of the IUCr Commission on Journals.       #
#                                                                            #
# Full details of the Crystallographic Information File format               #
# are given in the paper "The Crystallographic Information File (CIF):       #
# a New Standard Archive File for Crystallography" by S. R. Hall, F. H.      #
# Allen and I. D. Brown [Acta Cryst. (1991), A47, 655-685].                  #
#                                                                            #
# The current version of the core CIF dictionary is obtainable from          #
# ftp://ftp.iucr.org/pub/cif_core.dic.                                       #
#                                                                            #
# Software is freely available for graphical display of the structure(s)     #
# in this CIF. For information consult the CIF software page                 #
# http://www.iucr.org/resources/cif/software.                                #
#                                                                            #
# This file may be used for bona fide research purposes within the           #
# scientific community so long as proper attribution is given to the journal # 
# article from which it was obtained.                                        #
#                                                                            #
##############################################################################
data_global
_audit_creation_method
;
  Olex2 1.1
  (compiled 2011.11.01 svn.r2039, GUI svn.r3906)
;
_journal_data_validation_number     ?
_journal_date_recd_electronic     2013-08-04
_journal_date_accepted     2013-09-22
_journal_name_full     'Acta Crystallographica, Section E'
_journal_year     2013
_journal_volume     69
_journal_issue     11
_journal_page_first     m590
_journal_page_last     m590
_journal_paper_category     QM
_journal_paper_doi     10.1107/S1600536813026160
_journal_coeditor_code     BX2449
_publ_contact_author_name     'Daibing, LUO'
_publ_contact_author_address
;
Analytical and Testing Center, Sichuan University,
Chengdu, Sichuan 610065,
People's Republic of China
;
_publ_contact_author_email     luodaibing690312@163.com
_publ_contact_author_fax     '86 028 8476 0808'
_publ_contact_author_phone     '86 028 8476 0802'
_publ_section_title
;\
[2,6-Difluoro-3-(pyridin-2-yl-\k<i>N</i>)pyridin-4-yl-\k<i>C</i>^4^](pentane-\
2,4-dionato-\k^2^<i>O</i>,<i>O</i>')iridium(III)
;
loop_
    _publ_author_name
    _publ_author_address
    'Luo, Kaijun'
;
College of Chemistry and Materials Science,
Sichuan Normal University,
Chengdu, Sichuan 610068,
People's Republic of China
;
    'Zhang, Chenyang'
;
College of Chemistry and Materials Science,
Sichuan Normal University,
Chengdu, Sichuan 610068,
People's Republic of China
;
    'Jia, Juan'
;
College of Chemistry and Materials Science,
Sichuan Normal University,
Chengdu, Sichuan 610068,
People's Republic of China
;
    'Luo, Daibing'
;
Analytical and Testing Center, Sichuan University,
Chengdu, Sichuan 610065,
People's Republic of China
;
_publ_section_synopsis     .
data_I
_database_code_depnum_ccdc_archive     'CCDC 962596'
_chemical_name_systematic
;\
[2,6-Difluoro-3-(pyridin-2-yl-\k<i>N</i>)pyridin-4-yl-\k<i>C</i>^4^](pentane-\
2,4-dionato-\k^2^<i>O</i>,<i>O</i>')iridium(III)
;
_chemical_name_common     ?
_chemical_formula_moiety     'C25 H17 F4 Ir N4 O2'
_chemical_formula_sum     'C25 H17 F4 Ir N4 O2'
_chemical_formula_structural     ?
_chemical_formula_analytical     ?
_chemical_formula_iupac     '[Ir (C10 H5 F2 N2)2 (C5 H7 O2)]'
_chemical_formula_weight     673.63
_chemical_melting_point     ?
_symmetry_cell_setting     monoclinic
_symmetry_space_group_name_H-M     'P 21/n'
_symmetry_space_group_name_Hall     '-P 2yn'
loop_
    _space_group_symop_id
    _space_group_symop_operation_xyz
    1 'x, y, z'
    2 '-x+1/2, y+1/2, -z+1/2'
    3 '-x, -y, -z'
    4 'x-1/2, -y-1/2, z-1/2'
_cell_length_a     7.7126(2)
_cell_length_b     18.2039(5)
_cell_length_c     16.3534(4)
_cell_angle_alpha     90.00
_cell_angle_beta     99.371(3)
_cell_angle_gamma     90.00
_cell_volume     2265.38(10)
_cell_formula_units_Z     4
_cell_measurement_reflns_used     3878
_cell_measurement_theta_min     2.9791
_cell_measurement_theta_max     29.0513
_cell_measurement_temperature     293(2)
_exptl_crystal_description     block
_exptl_crystal_colour     yellow
_exptl_crystal_size_max     0.40
_exptl_crystal_size_mid     0.35
_exptl_crystal_size_min     0.35
_exptl_crystal_size_rad     ?
_exptl_crystal_density_diffrn     1.975
_exptl_crystal_density_meas     ?
_exptl_crystal_density_method     'not measured'
_exptl_crystal_F_000     1296
_exptl_absorpt_coefficient_mu     5.959
_exptl_absorpt_correction_type     multi-scan
_exptl_absorpt_process_details
;
(CrysAlis PRO; Agilent, 2011)
;
_exptl_absorpt_correction_T_min     0.40011
_exptl_absorpt_correction_T_max     1.00000
_exptl_special_details
;
Absorption correction: CrysAlisPro, Agilent Technologies,
Version 1.171.35.11 (release 16-05-2011 CrysAlis171 .NET)
(compiled May 16 2011,17:55:39)
Empirical absorption correction using spherical harmonics,
implemented in SCALE3 ABSPACK scaling algorithm.
;
_diffrn_ambient_temperature     293.15
_diffrn_radiation_type     'Mo K\a'
_diffrn_radiation_wavelength     0.7107
_diffrn_radiation_source     'Enhance (Mo) X-ray Source'
_diffrn_radiation_monochromator     graphite
_diffrn_measurement_device_type     'Agilent Xcalibur Eos'
_diffrn_measurement_method     '\w scans'
_diffrn_detector_area_resol_mean     16.0874
_diffrn_reflns_number     9371
_diffrn_reflns_av_R_equivalents     0.0299
_diffrn_reflns_av_sigmaI/netI     0.0508
_diffrn_reflns_theta_min     2.99
_diffrn_reflns_theta_max     26.37
_diffrn_reflns_theta_full     26.37
_diffrn_measured_fraction_theta_max     0.998
_diffrn_measured_fraction_theta_full     0.998
_diffrn_reflns_limit_h_min     -9
_diffrn_reflns_limit_h_max     9
_diffrn_reflns_limit_k_min     -19
_diffrn_reflns_limit_k_max     22
_diffrn_reflns_limit_l_min     -11
_diffrn_reflns_limit_l_max     20
_diffrn_reflns_reduction_process     ?
_diffrn_standards_number     ?
_diffrn_standards_interval_count     ?
_diffrn_standards_interval_time     ?
_diffrn_standards_decay_%     ?
loop_
    _diffrn_standard_refln_index_h
    _diffrn_standard_refln_index_k
    _diffrn_standard_refln_index_l
    ? ? ?
_refine_special_details
;
Refinement of <i>F</i>^2^ against ALL reflections. The weighted <i>R</i>-factor
<i>wR</i> and goodness of fit <i>S</i> are based on <i>F</i>^2^, conventional
<i>R</i>-factors <i>R</i> are based on <i>F</i>, with <i>F</i> set to zero for
negative <i>F</i>^2^. The threshold expression of <i>F</i>^2^ >
\s(<i>F</i>^2^) is used only for calculating <i>R</i>-factors(gt) <i>etc</i>.
and is not relevant to the choice of reflections for refinement.
<i>R</i>-factors based on <i>F</i>^2^ are statistically about twice as large
as those based on <i>F</i>, and <i>R</i>- factors based on ALL data will be
even larger.
;
_reflns_number_total     4628
_reflns_number_gt     3736
_reflns_threshold_expression     I>2sigma(I)
_refine_ls_structure_factor_coef     Fsqd
_refine_ls_matrix_type     full
_refine_ls_R_factor_all     0.0467
_refine_ls_R_factor_gt     0.0322
_refine_ls_wR_factor_gt     0.0607
_refine_ls_wR_factor_ref     0.0661
_refine_ls_goodness_of_fit_all     ?
_refine_ls_goodness_of_fit_ref     1.031
_refine_ls_restrained_S_all     1.031
_refine_ls_restrained_S_obs     ?
_refine_ls_number_reflns     4628
_refine_ls_number_parameters     327
_refine_ls_number_restraints     0
_refine_ls_number_constraints     ?
_refine_ls_hydrogen_treatment     constr
_refine_ls_weighting_scheme     calc
_refine_ls_weighting_details
;
calc w=1/[\s^2^(Fo^2^)+(0.0236P)^2^+0.0000P] where P=(Fo^2^+2Fc^2^)/3
;
_refine_ls_shift/su_max     0.005
_refine_ls_shift/su_mean     0.000
_refine_diff_density_max     1.168
_refine_diff_density_min     -0.967
_refine_ls_extinction_method     none
_refine_ls_extinction_coef     ?
_refine_ls_abs_structure_details     ?
_refine_ls_abs_structure_Flack     ?
_refine_ls_abs_structure_Rogers     ?
loop_
    _atom_type_symbol
    _atom_type_description
    _atom_type_scat_dispersion_real
    _atom_type_scat_dispersion_imag
    _atom_type_scat_source
    'C' 'C' 0.0033 0.0016
                         'International Tables Vol C Tables 4.2.6.8 and 6.1.1.4'
    'H' 'H' 0.0000 0.0000
                         'International Tables Vol C Tables 4.2.6.8 and 6.1.1.4'
    'F' 'F' 0.0171 0.0103
                         'International Tables Vol C Tables 4.2.6.8 and 6.1.1.4'
    'Ir' 'Ir' -1.4442 7.9887
                         'International Tables Vol C Tables 4.2.6.8 and 6.1.1.4'
    'N' 'N' 0.0061 0.0033
                         'International Tables Vol C Tables 4.2.6.8 and 6.1.1.4'
    'O' 'O' 0.0106 0.0060
                         'International Tables Vol C Tables 4.2.6.8 and 6.1.1.4'
_computing_data_collection     'CrysAlis PRO (Agilent, 2011)'
_computing_cell_refinement     'CrysAlis PRO (Agilent, 2011)'
_computing_data_reduction     'CrysAlis PRO (Agilent, 2011)'
_computing_structure_solution     'SHELXS97 (Sheldrick, 2008)'
_computing_structure_refinement     'SHELXL97 (Sheldrick, 2008)'
_computing_molecular_graphics     'OLEX2 (Dolomanov <i>et al.</i>, 2009)'
_computing_publication_material     'OLEX2 (Dolomanov <i>et al.</i>, 2009)'
loop_
    _atom_site_type_symbol
    _atom_site_label
    _atom_site_fract_x
    _atom_site_fract_y
    _atom_site_fract_z
    _atom_site_U_iso_or_equiv
    _atom_site_adp_type
    _atom_site_calc_flag
    _atom_site_refinement_flags
    _atom_site_occupancy
    _atom_site_symmetry_multiplicity
    _atom_site_disorder_assembly
    _atom_site_disorder_group
    Ir Ir1 0.77717(2) 0.232240(10) 0.507721(11) 0.02588(7) Uani d . 1 1 . .
    F F1 0.3566(5) 0.0373(2) 0.6253(3) 0.0892(13) Uani d . 1 1 . .
    F F2 0.8659(5) 0.08762(19) 0.78652(19) 0.0737(11) Uani d . 1 1 . .
    F F3 1.2168(5) 0.0322(2) 0.4142(3) 0.0963(14) Uani d . 1 1 . .
    F F4 0.7182(5) 0.0727(2) 0.2402(2) 0.0750(12) Uani d . 1 1 . .
    O O1 0.6653(4) 0.31813(19) 0.57247(19) 0.0374(8) Uani d . 1 1 . .
    O O2 0.8806(4) 0.31507(19) 0.43594(19) 0.0374(8) Uani d . 1 1 . .
    N N1 0.9910(5) 0.2314(2) 0.5990(2) 0.0286(9) Uani d . 1 1 . .
    N N2 0.6126(7) 0.0637(3) 0.7057(3) 0.0544(14) Uani d . 1 1 . .
    N N3 0.5654(5) 0.2222(2) 0.4151(3) 0.0350(10) Uani d . 1 1 . .
    N N4 0.9680(7) 0.0529(3) 0.3283(3) 0.0593(15) Uani d . 1 1 . .
    C C1 1.1398(7) 0.2682(3) 0.5962(3) 0.0410(13) Uani d . 1 1 . .
    H H1 1.1449 0.2997 0.5519 0.049 Uiso calc R 1 1 . .
    C C2 1.2847(8) 0.2615(3) 0.6560(4) 0.0534(16) Uani d . 1 1 . .
    H H2 1.3871 0.2872 0.6516 0.064 Uiso calc R 1 1 . .
    C C3 1.2778(8) 0.2170(4) 0.7220(4) 0.0607(19) Uani d . 1 1 . .
    H H3 1.3744 0.2128 0.7639 0.073 Uiso calc R 1 1 . .
    C C4 1.1265(8) 0.1783(3) 0.7263(3) 0.0547(16) Uani d . 1 1 . .
    H H4 1.1214 0.1473 0.7710 0.066 Uiso calc R 1 1 . .
    C C5 0.9813(6) 0.1851(3) 0.6641(3) 0.0332(12) Uani d . 1 1 . .
    C C6 0.8145(7) 0.1469(3) 0.6568(3) 0.0341(12) Uani d . 1 1 . .
    C C7 0.6973(6) 0.1582(3) 0.5817(3) 0.0296(11) Uani d . 1 1 . .
    C C8 0.5390(6) 0.1191(3) 0.5712(3) 0.0413(13) Uani d . 1 1 . .
    H H8 0.4567 0.1232 0.5231 0.050 Uiso calc R 1 1 . .
    C C9 0.5109(8) 0.0743(3) 0.6354(4) 0.0533(16) Uani d . 1 1 . .
    C C10 0.7617(8) 0.0994(3) 0.7133(3) 0.0468(15) Uani d . 1 1 . .
    C C11 0.4124(7) 0.2577(3) 0.4142(4) 0.0451(14) Uani d . 1 1 . .
    H H11 0.4027 0.2911 0.4562 0.054 Uiso calc R 1 1 . .
    C C12 0.2703(8) 0.2464(3) 0.3536(4) 0.0582(18) Uani d . 1 1 . .
    H H12 0.1652 0.2711 0.3547 0.070 Uiso calc R 1 1 . .
    C C13 0.2858(8) 0.1980(4) 0.2915(4) 0.0664(19) Uani d . 1 1 . .
    H H13 0.1918 0.1902 0.2490 0.080 Uiso calc R 1 1 . .
    C C14 0.4404(8) 0.1612(4) 0.2920(3) 0.0607(18) Uani d . 1 1 . .
    H H14 0.4501 0.1274 0.2503 0.073 Uiso calc R 1 1 . .
    C C15 0.5835(7) 0.1735(3) 0.3542(3) 0.0391(13) Uani d . 1 1 . .
    C C16 0.7538(7) 0.1371(3) 0.3668(3) 0.0359(12) Uani d . 1 1 . .
    C C17 0.8659(6) 0.1543(3) 0.4420(3) 0.0334(12) Uani d . 1 1 . .
    C C18 1.0248(7) 0.1163(3) 0.4584(3) 0.0428(14) Uani d . 1 1 . .
    H H18 1.1017 0.1235 0.5077 0.051 Uiso calc R 1 1 . .
    C C19 1.0645(8) 0.0681(3) 0.3999(4) 0.0576(18) Uani d . 1 1 . .
    C C20 0.8178(8) 0.0878(3) 0.3146(3) 0.0500(16) Uani d . 1 1 . .
    C C21 0.6764(7) 0.3863(3) 0.5576(3) 0.0411(13) Uani d . 1 1 . .
    C C22 0.7633(7) 0.4182(3) 0.4978(3) 0.0482(15) Uani d . 1 1 . .
    H H22 0.7578 0.4692 0.4944 0.058 Uiso calc R 1 1 . .
    C C23 0.8565(7) 0.3840(3) 0.4426(3) 0.0405(13) Uani d . 1 1 . .
    C C24 0.5894(9) 0.4356(3) 0.6109(4) 0.070(2) Uani d . 1 1 . .
    H H24A 0.4649 0.4274 0.6003 0.105 Uiso calc R 1 1 . .
    H H24B 0.6135 0.4858 0.5987 0.105 Uiso calc R 1 1 . .
    H H24C 0.6337 0.4256 0.6681 0.105 Uiso calc R 1 1 . .
    C C25 0.9410(8) 0.4313(3) 0.3859(4) 0.0654(19) Uani d . 1 1 . .
    H H25A 1.0634 0.4191 0.3911 0.098 Uiso calc R 1 1 . .
    H H25B 0.9291 0.4820 0.4002 0.098 Uiso calc R 1 1 . .
    H H25C 0.8850 0.4233 0.3297 0.098 Uiso calc R 1 1 . .
loop_
    _atom_site_aniso_label
    _atom_site_aniso_U_11
    _atom_site_aniso_U_22
    _atom_site_aniso_U_33
    _atom_site_aniso_U_12
    _atom_site_aniso_U_13
    _atom_site_aniso_U_23
    Ir1 0.02867(11) 0.02454(12) 0.02474(11) -0.00052(8) 0.00525(8) -0.00004(9)
    F1 0.077(3) 0.079(3) 0.120(4) -0.034(2) 0.040(2) 0.024(3)
    F2 0.117(3) 0.062(3) 0.041(2) 0.004(2) 0.011(2) 0.0232(18)
    F3 0.069(3) 0.089(3) 0.137(4) 0.028(2) 0.033(3) -0.043(3)
    F4 0.104(3) 0.074(3) 0.049(2) -0.017(2) 0.017(2) -0.0316(19)
    O1 0.045(2) 0.036(2) 0.0335(19) 0.0060(17) 0.0115(16) 0.0006(17)
    O2 0.051(2) 0.034(2) 0.0289(18) -0.0077(17) 0.0102(16) -0.0006(17)
    N1 0.031(2) 0.025(2) 0.030(2) 0.0012(18) 0.0060(18) -0.0049(19)
    N2 0.081(4) 0.037(3) 0.053(3) 0.006(3) 0.036(3) 0.013(3)
    N3 0.041(3) 0.030(3) 0.033(2) -0.0038(19) 0.004(2) 0.008(2)
    N4 0.072(4) 0.048(3) 0.067(4) -0.009(3) 0.041(3) -0.024(3)
    C1 0.034(3) 0.049(4) 0.039(3) -0.008(3) 0.001(3) -0.002(3)
    C2 0.045(4) 0.055(4) 0.057(4) -0.005(3) 0.000(3) -0.003(3)
    C3 0.050(4) 0.068(5) 0.055(4) 0.012(3) -0.017(3) -0.013(4)
    C4 0.064(4) 0.053(4) 0.044(3) 0.014(3) -0.002(3) 0.010(3)
    C5 0.041(3) 0.030(3) 0.028(3) 0.006(2) 0.002(2) -0.002(2)
    C6 0.047(3) 0.026(3) 0.031(3) 0.005(2) 0.014(2) 0.004(2)
    C7 0.038(3) 0.024(3) 0.031(3) 0.003(2) 0.015(2) -0.001(2)
    C8 0.038(3) 0.033(3) 0.055(4) 0.000(2) 0.015(3) 0.006(3)
    C9 0.059(4) 0.038(4) 0.072(5) -0.008(3) 0.036(4) 0.010(3)
    C10 0.076(4) 0.034(3) 0.035(3) 0.007(3) 0.022(3) 0.004(3)
    C11 0.043(3) 0.040(4) 0.052(4) 0.006(3) 0.007(3) 0.004(3)
    C12 0.037(3) 0.063(5) 0.068(5) -0.002(3) -0.012(3) 0.005(4)
    C13 0.055(4) 0.079(5) 0.053(4) -0.016(4) -0.026(3) 0.005(4)
    C14 0.067(4) 0.069(5) 0.040(3) -0.022(4) -0.010(3) -0.010(3)
    C15 0.048(3) 0.041(3) 0.029(3) -0.011(3) 0.007(3) -0.001(3)
    C16 0.046(3) 0.033(3) 0.030(3) -0.008(2) 0.011(2) -0.006(2)
    C17 0.033(3) 0.033(3) 0.037(3) -0.007(2) 0.012(2) 0.002(2)
    C18 0.044(3) 0.041(4) 0.044(3) 0.004(3) 0.010(3) -0.009(3)
    C19 0.056(4) 0.044(4) 0.082(5) 0.005(3) 0.036(4) -0.010(4)
    C20 0.072(4) 0.042(4) 0.041(3) -0.022(3) 0.023(3) -0.012(3)
    C21 0.052(3) 0.037(4) 0.035(3) 0.009(3) 0.009(3) 0.000(3)
    C22 0.072(4) 0.025(3) 0.048(4) 0.003(3) 0.010(3) 0.002(3)
    C23 0.053(3) 0.035(3) 0.031(3) -0.008(3) 0.000(3) -0.002(3)
    C24 0.110(6) 0.038(4) 0.068(5) 0.020(4) 0.034(4) -0.010(3)
    C25 0.101(5) 0.045(4) 0.054(4) -0.021(4) 0.025(4) 0.012(3)
_geom_special_details
;
All e.s.d.'s (except the e.s.d. in the dihedral angle between two l.s. planes)
are estimated using the full covariance matrix. The cell e.s.d.'s are taken
into account individually in the estimation of e.s.d.'s in distances, angles
and torsion angles; correlations between e.s.d.'s in cell parameters are only
used when they are defined by crystal symmetry. An approximate (isotropic)
treatment of cell e.s.d.'s is used for estimating e.s.d.'s involving l.s.
planes.
;
loop_
    _geom_bond_atom_site_label_1
    _geom_bond_atom_site_label_2
    _geom_bond_site_symmetry_2
    _geom_bond_distance
    _geom_bond_publ_flag
    Ir1 O1 . 2.147(3) ?
    Ir1 O2 . 2.143(3) ?
    Ir1 N1 . 2.036(4) ?
    Ir1 N3 . 2.047(4) ?
    Ir1 C7 . 1.975(5) ?
    Ir1 C17 . 1.968(5) ?
    F1 C9 . 1.353(6) ?
    F2 C10 . 1.346(6) ?
    F3 C19 . 1.331(6) ?
    F4 C20 . 1.358(6) ?
    O1 C21 . 1.270(6) ?
    O2 C23 . 1.276(6) ?
    N1 C1 . 1.336(6) ?
    N1 C5 . 1.369(6) ?
    N2 C9 . 1.295(7) ?
    N2 C10 . 1.309(7) ?
    N3 C11 . 1.343(6) ?
    N3 C15 . 1.357(6) ?
    N4 C19 . 1.311(8) ?
    N4 C20 . 1.309(7) ?
    C1 H1 . 0.9300 ?
    C1 C2 . 1.365(7) ?
    C2 H2 . 0.9300 ?
    C2 C3 . 1.357(8) ?
    C3 H3 . 0.9300 ?
    C3 C4 . 1.375(8) ?
    C4 H4 . 0.9300 ?
    C4 C5 . 1.391(7) ?
    C5 C6 . 1.451(6) ?
    C6 C7 . 1.417(6) ?
    C6 C10 . 1.374(7) ?
    C7 C8 . 1.400(6) ?
    C8 H8 . 0.9300 ?
    C8 C9 . 1.375(7) ?
    C11 H11 . 0.9300 ?
    C11 C12 . 1.368(8) ?
    C12 H12 . 0.9300 ?
    C12 C13 . 1.363(9) ?
    C13 H13 . 0.9300 ?
    C13 C14 . 1.367(8) ?
    C14 H14 . 0.9300 ?
    C14 C15 . 1.391(7) ?
    C15 C16 . 1.456(7) ?
    C16 C17 . 1.419(7) ?
    C16 C20 . 1.383(7) ?
    C17 C18 . 1.395(6) ?
    C18 H18 . 0.9300 ?
    C18 C19 . 1.368(7) ?
    C21 C22 . 1.400(7) ?
    C21 C24 . 1.485(7) ?
    C22 H22 . 0.9300 ?
    C22 C23 . 1.389(7) ?
    C23 C25 . 1.491(7) ?
    C24 H24A . 0.9600 ?
    C24 H24B . 0.9600 ?
    C24 H24C . 0.9600 ?
    C25 H25A . 0.9600 ?
    C25 H25B . 0.9600 ?
    C25 H25C . 0.9600 ?
loop_
    _geom_contact_atom_site_label_1
    _geom_contact_atom_site_label_2
    _geom_contact_distance
    _geom_contact_site_symmetry_1
    _geom_contact_site_symmetry_2
    _geom_contact_publ_flag
    ? ? ? ? ? ?
loop_
    _geom_angle_atom_site_label_1
    _geom_angle_atom_site_label_2
    _geom_angle_atom_site_label_3
    _geom_angle_site_symmetry_1
    _geom_angle_site_symmetry_3
    _geom_angle
    _geom_angle_publ_flag
    O2 Ir1 O1 . . 88.46(14) ?
    N1 Ir1 O1 . . 89.22(13) ?
    N1 Ir1 O2 . . 94.42(14) ?
    N1 Ir1 N3 . . 174.41(16) ?
    N3 Ir1 O1 . . 95.37(15) ?
    N3 Ir1 O2 . . 88.90(14) ?
    C7 Ir1 O1 . . 90.23(16) ?
    C7 Ir1 O2 . . 175.19(16) ?
    C7 Ir1 N1 . . 80.93(17) ?
    C7 Ir1 N3 . . 95.83(17) ?
    C17 Ir1 O1 . . 176.01(16) ?
    C17 Ir1 O2 . . 90.81(16) ?
    C17 Ir1 N1 . . 94.75(18) ?
    C17 Ir1 N3 . . 80.69(18) ?
    C17 Ir1 C7 . . 90.8(2) ?
    C21 O1 Ir1 . . 124.9(3) ?
    C23 O2 Ir1 . . 124.9(3) ?
    C1 N1 Ir1 . . 124.7(4) ?
    C1 N1 C5 . . 119.4(4) ?
    C5 N1 Ir1 . . 115.7(3) ?
    C9 N2 C10 . . 114.0(5) ?
    C11 N3 Ir1 . . 124.0(4) ?
    C11 N3 C15 . . 120.1(5) ?
    C15 N3 Ir1 . . 115.9(3) ?
    C20 N4 C19 . . 114.1(5) ?
    N1 C1 H1 . . 118.7 ?
    N1 C1 C2 . . 122.6(5) ?
    C2 C1 H1 . . 118.7 ?
    C1 C2 H2 . . 120.4 ?
    C3 C2 C1 . . 119.2(6) ?
    C3 C2 H2 . . 120.4 ?
    C2 C3 H3 . . 120.3 ?
    C2 C3 C4 . . 119.4(6) ?
    C4 C3 H3 . . 120.3 ?
    C3 C4 H4 . . 119.8 ?
    C3 C4 C5 . . 120.4(6) ?
    C5 C4 H4 . . 119.8 ?
    N1 C5 C4 . . 119.0(5) ?
    N1 C5 C6 . . 113.1(4) ?
    C4 C5 C6 . . 127.9(5) ?
    C7 C6 C5 . . 115.7(4) ?
    C10 C6 C5 . . 127.1(5) ?
    C10 C6 C7 . . 117.2(5) ?
    C6 C7 Ir1 . . 114.3(3) ?
    C8 C7 Ir1 . . 128.7(4) ?
    C8 C7 C6 . . 116.9(5) ?
    C7 C8 H8 . . 121.6 ?
    C9 C8 C7 . . 116.8(5) ?
    C9 C8 H8 . . 121.6 ?
    F1 C9 C8 . . 116.5(6) ?
    N2 C9 F1 . . 115.4(6) ?
    N2 C9 C8 . . 128.1(6) ?
    F2 C10 C6 . . 119.9(6) ?
    N2 C10 F2 . . 113.2(5) ?
    N2 C10 C6 . . 126.9(6) ?
    N3 C11 H11 . . 118.8 ?
    N3 C11 C12 . . 122.3(6) ?
    C12 C11 H11 . . 118.8 ?
    C11 C12 H12 . . 120.7 ?
    C13 C12 C11 . . 118.6(6) ?
    C13 C12 H12 . . 120.7 ?
    C12 C13 H13 . . 120.2 ?
    C12 C13 C14 . . 119.6(6) ?
    C14 C13 H13 . . 120.2 ?
    C13 C14 H14 . . 119.6 ?
    C13 C14 C15 . . 120.8(6) ?
    C15 C14 H14 . . 119.6 ?
    N3 C15 C14 . . 118.5(5) ?
    N3 C15 C16 . . 113.1(4) ?
    C14 C15 C16 . . 128.3(5) ?
    C17 C16 C15 . . 115.5(5) ?
    C20 C16 C15 . . 127.8(5) ?
    C20 C16 C17 . . 116.8(5) ?
    C16 C17 Ir1 . . 114.6(4) ?
    C18 C17 Ir1 . . 128.7(4) ?
    C18 C17 C16 . . 116.7(5) ?
    C17 C18 H18 . . 120.9 ?
    C19 C18 C17 . . 118.3(5) ?
    C19 C18 H18 . . 120.9 ?
    F3 C19 C18 . . 118.9(6) ?
    N4 C19 F3 . . 114.1(6) ?
    N4 C19 C18 . . 126.9(6) ?
    F4 C20 C16 . . 118.6(6) ?
    N4 C20 F4 . . 114.2(5) ?
    N4 C20 C16 . . 127.2(6) ?
    O1 C21 C22 . . 126.5(5) ?
    O1 C21 C24 . . 115.3(5) ?
    C22 C21 C24 . . 118.2(5) ?
    C21 C22 H22 . . 115.7 ?
    C23 C22 C21 . . 128.7(5) ?
    C23 C22 H22 . . 115.7 ?
    O2 C23 C22 . . 126.5(5) ?
    O2 C23 C25 . . 115.5(5) ?
    C22 C23 C25 . . 118.0(5) ?
    C21 C24 H24A . . 109.5 ?
    C21 C24 H24B . . 109.5 ?
    C21 C24 H24C . . 109.5 ?
    H24A C24 H24B . . 109.5 ?
    H24A C24 H24C . . 109.5 ?
    H24B C24 H24C . . 109.5 ?
    C23 C25 H25A . . 109.5 ?
    C23 C25 H25B . . 109.5 ?
    C23 C25 H25C . . 109.5 ?
    H25A C25 H25B . . 109.5 ?
    H25A C25 H25C . . 109.5 ?
    H25B C25 H25C . . 109.5 ?
loop_
    _geom_torsion_atom_site_label_1
    _geom_torsion_atom_site_label_2
    _geom_torsion_atom_site_label_3
    _geom_torsion_atom_site_label_4
    _geom_torsion_site_symmetry_1
    _geom_torsion_site_symmetry_2
    _geom_torsion_site_symmetry_3
    _geom_torsion_site_symmetry_4
    _geom_torsion
    _geom_torsion_publ_flag
    Ir1 O1 C21 C22 . . . . -0.5(8) ?
    Ir1 O1 C21 C24 . . . . -179.6(4) ?
    Ir1 O2 C23 C22 . . . . 1.3(7) ?
    Ir1 O2 C23 C25 . . . . -179.8(3) ?
    Ir1 N1 C1 C2 . . . . -174.7(4) ?
    Ir1 N1 C5 C4 . . . . 176.1(4) ?
    Ir1 N1 C5 C6 . . . . -2.2(5) ?
    Ir1 N3 C11 C12 . . . . -176.1(4) ?
    Ir1 N3 C15 C14 . . . . 176.3(4) ?
    Ir1 N3 C15 C16 . . . . 0.0(5) ?
    Ir1 C7 C8 C9 . . . . -175.5(4) ?
    Ir1 C17 C18 C19 . . . . -174.8(4) ?
    O1 Ir1 O2 C23 . . . . -1.7(4) ?
    O1 Ir1 N1 C1 . . . . -95.3(4) ?
    O1 Ir1 N1 C5 . . . . 89.6(3) ?
    O1 Ir1 N3 C11 . . . . -6.6(4) ?
    O1 Ir1 N3 C15 . . . . 176.7(3) ?
    O1 Ir1 C7 C6 . . . . -85.5(3) ?
    O1 Ir1 C7 C8 . . . . 91.2(4) ?
    O1 Ir1 C17 C16 . . . . -4(2) ?
    O1 Ir1 C17 C18 . . . . 173(2) ?
    O1 C21 C22 C23 . . . . -0.7(9) ?
    O2 Ir1 O1 C21 . . . . 1.4(4) ?
    O2 Ir1 N1 C1 . . . . -6.9(4) ?
    O2 Ir1 N1 C5 . . . . 178.0(3) ?
    O2 Ir1 N3 C11 . . . . -94.9(4) ?
    O2 Ir1 N3 C15 . . . . 88.3(3) ?
    O2 Ir1 C7 C6 . . . . -11(2) ?
    O2 Ir1 C7 C8 . . . . 165.3(16) ?
    O2 Ir1 C17 C16 . . . . -83.9(4) ?
    O2 Ir1 C17 C18 . . . . 93.8(5) ?
    N1 Ir1 O1 C21 . . . . 95.8(4) ?
    N1 Ir1 O2 C23 . . . . -90.8(4) ?
    N1 Ir1 N3 C11 . . . . 138.5(14) ?
    N1 Ir1 N3 C15 . . . . -38.2(16) ?
    N1 Ir1 C7 C6 . . . . 3.7(3) ?
    N1 Ir1 C7 C8 . . . . -179.6(5) ?
    N1 Ir1 C17 C16 . . . . -178.4(4) ?
    N1 Ir1 C17 C18 . . . . -0.7(5) ?
    N1 C1 C2 C3 . . . . -1.4(9) ?
    N1 C5 C6 C7 . . . . 5.3(6) ?
    N1 C5 C6 C10 . . . . -177.1(5) ?
    N3 Ir1 O1 C21 . . . . -87.4(4) ?
    N3 Ir1 O2 C23 . . . . 93.7(4) ?
    N3 Ir1 N1 C1 . . . . 119.5(14) ?
    N3 Ir1 N1 C5 . . . . -55.7(15) ?
    N3 Ir1 C7 C6 . . . . 179.1(3) ?
    N3 Ir1 C7 C8 . . . . -4.2(5) ?
    N3 Ir1 C17 C16 . . . . 4.8(3) ?
    N3 Ir1 C17 C18 . . . . -177.4(5) ?
    N3 C11 C12 C13 . . . . -0.9(9) ?
    N3 C15 C16 C17 . . . . 4.1(6) ?
    N3 C15 C16 C20 . . . . -176.3(5) ?
    C1 N1 C5 C4 . . . . 0.7(7) ?
    C1 N1 C5 C6 . . . . -177.6(4) ?
    C1 C2 C3 C4 . . . . 1.5(9) ?
    C2 C3 C4 C5 . . . . -0.7(9) ?
    C3 C4 C5 N1 . . . . -0.4(8) ?
    C3 C4 C5 C6 . . . . 177.5(5) ?
    C4 C5 C6 C7 . . . . -172.8(5) ?
    C4 C5 C6 C10 . . . . 4.9(9) ?
    C5 N1 C1 C2 . . . . 0.2(8) ?
    C5 C6 C7 Ir1 . . . . -6.0(5) ?
    C5 C6 C7 C8 . . . . 176.9(4) ?
    C5 C6 C10 F2 . . . . 3.9(8) ?
    C5 C6 C10 N2 . . . . -178.5(5) ?
    C6 C7 C8 C9 . . . . 1.1(7) ?
    C7 Ir1 O1 C21 . . . . 176.7(4) ?
    C7 Ir1 O2 C23 . . . . -76.0(19) ?
    C7 Ir1 N1 C1 . . . . 174.4(4) ?
    C7 Ir1 N1 C5 . . . . -0.8(3) ?
    C7 Ir1 N3 C11 . . . . 84.2(4) ?
    C7 Ir1 N3 C15 . . . . -92.5(4) ?
    C7 Ir1 C17 C16 . . . . 100.6(4) ?
    C7 Ir1 C17 C18 . . . . -81.6(5) ?
    C7 C6 C10 F2 . . . . -178.5(4) ?
    C7 C6 C10 N2 . . . . -0.9(8) ?
    C7 C8 C9 F1 . . . . 179.2(5) ?
    C7 C8 C9 N2 . . . . 0.6(9) ?
    C9 N2 C10 F2 . . . . -179.8(5) ?
    C9 N2 C10 C6 . . . . 2.4(9) ?
    C10 N2 C9 F1 . . . . 179.1(5) ?
    C10 N2 C9 C8 . . . . -2.3(9) ?
    C10 C6 C7 Ir1 . . . . 176.1(4) ?
    C10 C6 C7 C8 . . . . -1.0(7) ?
    C11 N3 C15 C14 . . . . -0.6(7) ?
    C11 N3 C15 C16 . . . . -176.9(4) ?
    C11 C12 C13 C14 . . . . 1.3(10) ?
    C12 C13 C14 C15 . . . . -1.4(10) ?
    C13 C14 C15 N3 . . . . 1.0(9) ?
    C13 C14 C15 C16 . . . . 176.8(6) ?
    C14 C15 C16 C17 . . . . -171.8(5) ?
    C14 C15 C16 C20 . . . . 7.8(9) ?
    C15 N3 C11 C12 . . . . 0.5(8) ?
    C15 C16 C17 Ir1 . . . . -6.4(6) ?
    C15 C16 C17 C18 . . . . 175.6(4) ?
    C15 C16 C20 F4 . . . . 3.6(8) ?
    C15 C16 C20 N4 . . . . -176.7(5) ?
    C16 C17 C18 C19 . . . . 2.9(7) ?
    C17 Ir1 O1 C21 . . . . -78(2) ?
    C17 Ir1 O2 C23 . . . . 174.3(4) ?
    C17 Ir1 N1 C1 . . . . 84.3(4) ?
    C17 Ir1 N1 C5 . . . . -90.8(3) ?
    C17 Ir1 N3 C11 . . . . 174.1(4) ?
    C17 Ir1 N3 C15 . . . . -2.7(3) ?
    C17 Ir1 C7 C6 . . . . 98.4(4) ?
    C17 Ir1 C7 C8 . . . . -85.0(5) ?
    C17 C16 C20 F4 . . . . -176.7(4) ?
    C17 C16 C20 N4 . . . . 3.0(9) ?
    C17 C18 C19 F3 . . . . 179.0(5) ?
    C17 C18 C19 N4 . . . . -0.2(9) ?
    C19 N4 C20 F4 . . . . 179.4(5) ?
    C19 N4 C20 C16 . . . . -0.3(9) ?
    C20 N4 C19 F3 . . . . 179.5(5) ?
    C20 N4 C19 C18 . . . . -1.2(9) ?
    C20 C16 C17 Ir1 . . . . 174.0(4) ?
    C20 C16 C17 C18 . . . . -4.1(7) ?
    C21 C22 C23 O2 . . . . 0.3(9) ?
    C21 C22 C23 C25 . . . . -178.6(5) ?
    C24 C21 C22 C23 . . . . 178.4(5) ?
loop_
    _geom_hbond_atom_site_label_D
    _geom_hbond_atom_site_label_H
    _geom_hbond_atom_site_label_A
    _geom_hbond_site_symmetry_A
    _geom_hbond_distance_DH
    _geom_hbond_distance_HA
    _geom_hbond_distance_DA
    _geom_hbond_angle_DHA
    C1 H1 O2 y 0.93 2.56 3.146(6) 121
    C4 H4 F2 y 0.93 2.36 2.894(7) 121
    C11 H11 O1 y 0.93 2.59 3.175(7) 121
    C14 H14 F4 y 0.93 2.33 2.915(7) 121
