# Supplementary material for: [2,6-Di­fluoro-3-(pyridin-2-yl-κN)pyridin-4-yl-κC 4](penta­ne-2,4-dionato-κ2 O,O′)iridium(III)
Source: Acta Crystallogr Sect E Struct Rep Online. 2013 Oct 9;69(Pt 11):m590. doi: 10.1107/S1600536813026160 (PMC3884251; doi:10.1107/S1600536813026160)
Supplement: Supplementary file 2 [file e-69-0m590-Isup2.hkl]

# 
# h,k,l, Fc-squared, Fo-squared, sigma(Fo-squared) and status flag 
# 
data_I
_shelx_title '120221_s2_lkj in P21/n' 
_shelx_refln_list_code          4 
_shelx_F_calc_maximum      472.99 
_exptl_crystal_F_000      1296.00 
_reflns_d_resolution_high  0.8001 
 
loop_ 
 _symmetry_equiv_pos_as_xyz 
 'x, y, z' 
 '-x+1/2, y+1/2, -z+1/2' 
 '-x, -y, -z' 
 'x-1/2, -y-1/2, z-1/2' 
 
_cell_length_a     7.7126 
_cell_length_b    18.2039 
_cell_length_c    16.3534 
_cell_angle_alpha  90.000 
_cell_angle_beta   99.371 
_cell_angle_gamma  90.000 
 
_shelx_F_squared_multiplier     1.000 
 
loop_ 
 _refln_index_h 
 _refln_index_k 
 _refln_index_l 
 _refln_F_squared_calc 
 _refln_F_squared_meas 
 _refln_F_squared_sigma 
 _refln_observed_status 
   2   0   0    92657.30    91076.76    942.42 o 
   4   0   0    26144.34    27280.03    571.47 o 
   6   0   0     5247.32     5301.24    465.32 o 
   8   0   0      668.79      518.41    149.30 o 
   2   1   0    10838.60    11305.76    127.74 o 
   3   1   0      507.09      508.63     52.18 o 
   4   1   0    19626.92    20006.88    288.05 o 
   5   1   0      951.55     1002.96     64.50 o 
   6   1   0    15878.25    15704.51    271.60 o 
   7   1   0      138.98      138.25     39.18 o 
   8   1   0    10182.18    10342.92    427.61 o 
   9   1   0       43.98       50.55     71.55 o 
   1   2   0     6065.61     6830.26     94.18 o 
   2   2   0    60056.45    61847.85    451.31 o 
   3   2   0     4737.99     4946.32    144.32 o 
   4   2   0    21843.90    20497.36    390.40 o 
   5   2   0     1556.88     1621.90     82.70 o 
   6   2   0     5304.27     5447.82    252.22 o 
   7   2   0       65.97       -6.57     77.92 o 
   8   2   0      472.68      568.05    118.50 o 
   9   2   0        0.23      138.80     80.39 o 
   1   3   0      189.16      227.96     17.88 o 
   2   3   0     5469.28     5462.59    122.22 o 
   3   3   0     3212.84     3377.44    106.36 o 
   4   3   0    12001.34    11548.82    455.03 o 
   5   3   0     2509.94     2508.67    217.94 o 
   6   3   0    19302.47    19566.73    421.98 o 
   7   3   0      148.00      127.84     40.03 o 
   8   3   0     9436.58     9242.40    407.04 o 
   9   3   0      519.51      458.63    133.57 o 
   0   4   0    34309.39    33821.72    496.18 o 
   1   4   0     9261.33     9782.14    137.64 o 
   2   4   0    43571.21    44913.58    375.69 o 
   3   4   0     4722.82     4579.78    185.99 o 
   4   4   0    20189.31    19186.00    620.36 o 
   5   4   0     4077.74     4038.23    273.67 o 
   6   4   0     5847.65     6165.58    237.88 o 
   7   4   0      208.09      201.94     71.01 o 
   8   4   0      427.08      426.05    136.92 o 
   9   4   0        1.19      -66.61    190.87 o 
   1   5   0       70.04       77.68     15.65 o 
   2   5   0     5126.69     5019.88    111.98 o 
   3   5   0      554.34      514.69     70.75 o 
   4   5   0    12168.97    12100.02    320.38 o 
   5   5   0     7242.71     6696.66    328.59 o 
   6   5   0    11838.30    12228.09    544.16 o 
   7   5   0     1708.01     1930.72    206.19 o 
   8   5   0     5853.22     5722.92    466.09 o 
   9   5   0     1374.66     1693.61    193.95 o 
   0   6   0    97046.09    96396.48   1168.97 o 
   1   6   0     5732.64     5520.48    117.53 o 
   2   6   0    27755.09    26316.64    346.80 o 
   3   6   0     4725.76     4405.14    171.45 o 
   4   6   0    21937.30    21934.98    682.45 o 
   5   6   0     4597.77     4319.42    210.08 o 
   6   6   0     3966.79     4318.30    315.68 o 
   7   6   0      220.91      369.08    136.65 o 
   8   6   0      292.04      365.84    105.30 o 
   9   6   0        5.57      112.73     87.88 o 
   1   7   0      949.95     1103.38     56.06 o 
   2   7   0     4532.95     4908.42    135.26 o 
   3   7   0     1306.40     1175.79     90.42 o 
   4   7   0    11670.14    11651.61    325.99 o 
   5   7   0     5700.71     5335.06    235.44 o 
   6   7   0     6650.33     7027.43    394.63 o 
   7   7   0     4406.47     5025.49    374.95 o 
   8   7   0     5521.94     5173.70    308.94 o 
   9   7   0     1947.54     2141.86    255.14 o 
   0   8   0     4193.98     4118.59    183.39 o 
   1   8   0    42519.40    41701.59    504.32 o 
   2   8   0    19101.38    19431.78    306.91 o 
   3   8   0    10767.17    10597.03    295.09 o 
   4   8   0    10857.23    10592.86    316.99 o 
   5   8   0     4896.89     4532.52    362.89 o 
   6   8   0     1456.25     1568.80    145.04 o 
   7   8   0      799.73      900.24    168.85 o 
   8   8   0      131.70      -47.18     71.74 o 
   1   9   0      951.76      962.84     56.56 o 
   2   9   0     2473.22     2462.77    103.41 o 
   3   9   0     5763.42     5870.63    224.08 o 
   4   9   0     2526.71     2433.17    155.71 o 
   5   9   0     9628.08     9217.50    403.89 o 
   6   9   0     2338.44     2229.77    174.51 o 
   7   9   0     6473.46     6708.77    435.54 o 
   8   9   0     1788.45     1628.31    330.88 o 
   0  10   0    13945.40    14449.38    586.96 o 
   1  10   0    27241.37    25544.82    405.20 o 
   2  10   0     5593.04     5540.61    164.47 o 
   3  10   0    12597.90    12753.92    353.46 o 
   4  10   0     2938.64     2981.56    330.75 o 
   5  10   0     7835.43     7813.68    308.35 o 
   6  10   0     1067.05     1154.80    180.63 o 
   7  10   0     1087.80     1321.81    155.09 o 
   8  10   0       51.92      175.57     80.33 o 
   1  11   0      632.94      560.51     49.50 o 
   2  11   0      278.32      320.04     45.25 o 
   3  11   0     2554.54     2282.10    151.33 o 
   4  11   0      709.70      718.69     95.48 o 
   5  11   0     8504.54     8814.10    335.95 o 
   6  11   0     1700.81     1757.63    162.77 o 
   7  11   0     6934.01     7124.25    348.71 o 
   8  11   0      315.63      363.79     94.57 o 
   0  12   0     5589.78     5900.95    365.05 o 
   1  12   0    50924.58    48571.23    645.41 o 
   2  12   0     2073.27     1758.64    140.86 o 
   3  12   0    15326.01    15168.06    417.91 o 
   4  12   0      296.42      322.32    148.58 o 
   5  12   0     3166.88     3624.62    220.62 o 
   6  12   0      228.89      159.84     67.91 o 
   7  12   0      826.25      954.89    138.60 o 
   8  12   0        6.63       46.91     98.58 o 
   1  13   0      798.44      826.57     73.88 o 
   2  13   0      342.05      365.35     53.21 o 
   3  13   0     6026.35     5738.78    304.25 o 
   4  13   0       32.44       22.70    147.06 o 
   5  13   0     4568.29     4886.30    265.03 o 
   6  13   0       42.62        0.38     54.77 o 
   7  13   0     4695.32     4756.62    553.97 o 
   0  14   0       68.02      178.83    118.28 o 
   1  14   0    34679.11    35412.56    815.28 o 
   2  14   0       31.94      120.56     51.18 o 
   3  14   0    11554.52    11591.63    695.43 o 
   4  14   0       74.96       79.44     54.17 o 
   5  14   0     2825.99     3011.99    280.23 o 
   6  14   0       48.45       14.15     56.84 o 
   7  14   0      656.50      835.45    219.84 o 
   1  15   0      831.72     1010.28    172.44 o 
   2  15   0      171.13      102.39     49.12 o 
   3  15   0     3387.28     3272.80    214.01 o 
   4  15   0      217.78      135.92     81.50 o 
   5  15   0     7142.54     7281.89    501.49 o 
   6  15   0       61.29      135.24    109.94 o 
   7  15   0     4078.58     3037.81    397.16 o 
   0  16   0      183.34      121.94    121.53 o 
   1  16   0    13419.40    13932.94    520.82 o 
   2  16   0     2120.59     2052.83    142.88 o 
   3  16   0     8355.25     7487.59    556.96 o 
   4  16   0      389.02      418.86    141.86 o 
   5  16   0     5894.10     5350.04    501.16 o 
   6  16   0       51.09       81.61    133.70 o 
   1  17   0      472.40      349.64    162.46 o 
   2  17   0      145.81       45.20     71.09 o 
   3  17   0     1227.84      790.36    188.27 o 
   4  17   0      487.38      463.02    168.67 o 
   5  17   0     5035.06     4627.47    484.34 o 
   6  17   0      326.44      153.35    119.45 o 
   0  18   0     2634.49     2704.52    339.83 o 
   1  18   0     7418.16     7946.56    406.31 o 
   2  18   0      593.86      407.29    109.88 o 
   3  18   0     6529.64     6767.10    401.25 o 
   4  18   0      571.66      404.02    153.51 o 
   5  18   0     3387.87     2344.71    351.19 o 
   1  19   0      291.32      572.16    155.57 o 
   2  19   0       73.92      173.29    106.06 o 
   3  19   0     1474.24     1845.02    223.50 o 
   4  19   0      911.40      829.28    208.95 o 
   5  19   0     2752.79     2411.26    371.98 o 
   0  20   0     5594.47     5424.05    494.71 o 
   1  20   0     5593.69     5921.02    368.50 o 
   2  20   0     1396.86     1638.49    205.08 o 
   3  20   0     3227.27     3657.96    305.28 o 
   4  20   0     1258.96      961.25    204.67 o 
   1  21   0      618.48      690.81    137.63 o 
   2  21   0      316.98      399.52    128.63 o 
   3  21   0      604.44      582.02    137.22 o 
   0  22   0     3703.46     4019.15    448.03 o 
   1  22   0     3453.68     4056.79    320.76 o 
   2  22   0     3191.12     3239.18    294.36 o 
  -9   0   1     7203.56     7806.90    558.29 o 
  -7   0   1    10205.81    10217.84    335.89 o 
  -5   0   1    14167.87    14397.58    437.88 o 
  -3   0   1     8179.87     8637.23    196.04 o 
   1   0   1     5686.32     5695.40    125.02 o 
   3   0   1    10683.95    11065.01    216.02 o 
   5   0   1    22566.96    22363.71   1081.57 o 
   7   0   1     6125.49     5699.02    413.18 o 
   9   0   1     5789.01     5618.73    491.03 o 
  -9   1   1       94.13      215.97    106.94 o 
  -8   1   1       16.98       19.94     68.91 o 
  -7   1   1     1642.67     1657.77     95.17 o 
  -6   1   1       40.44       29.14     26.23 o 
  -5   1   1    11330.42    11412.99    271.63 o 
  -4   1   1     4947.36     5234.76    220.12 o 
  -3   1   1    28149.38    28327.79    347.63 o 
  -2   1   1     3446.01     3471.72     72.64 o 
  -1   1   1   151605.92   144321.61    986.23 o 
   1   1   1    94481.59    94101.02    697.12 o 
   2   1   1     2713.90     2667.90     71.50 o 
   3   1   1    36011.90    36279.54    355.82 o 
   4   1   1      610.66      597.07     38.63 o 
   5   1   1    10433.79    10394.16    233.24 o 
   6   1   1       35.65       58.26     29.11 o 
   7   1   1      669.60      851.75    118.90 o 
   8   1   1        0.51       40.82     83.22 o 
   9   1   1        0.89      301.92    119.69 o 
  -9   2   1     5620.74     5582.73    340.96 o 
  -8   2   1       86.99       76.54     93.46 o 
  -7   2   1     7200.83     7008.73    195.08 o 
  -6   2   1      893.57      879.98     70.17 o 
  -5   2   1    11183.45    11792.33    241.81 o 
  -4   2   1     7605.44     8079.29    228.32 o 
  -3   2   1     5776.57     5779.82    118.17 o 
  -2   2   1      464.30      528.15     30.37 o 
  -1   2   1     2198.21     2462.76     69.15 o 
   1   2   1     1701.84     1717.43     46.76 o 
   2   2   1      152.84      161.51     16.34 o 
   3   2   1    17240.82    17819.94    307.64 o 
   4   2   1     1782.87     1940.03     73.08 o 
   5   2   1    15233.53    15296.58    371.42 o 
   6   2   1       90.62      102.06     38.41 o 
   7   2   1     4543.86     4976.56    273.12 o 
   8   2   1      502.39      236.95     65.57 o 
   9   2   1     5303.18     5695.49    350.11 o 
  -9   3   1       15.71      126.88     77.95 o 
  -8   3   1        2.78      -59.20     59.20 o 
  -7   3   1     1220.71     1304.87    115.82 o 
  -6   3   1     1154.08     1106.33     81.37 o 
  -5   3   1    11973.69    12180.05    325.81 o 
  -4   3   1     6365.94     6380.40    172.21 o 
  -3   3   1    20266.37    19175.78    245.55 o 
  -2   3   1     1352.92     1498.98     48.59 o 
  -1   3   1    90924.18    92798.39    699.46 o 
   0   3   1    12253.77    13215.75    175.75 o 
   1   3   1     3272.04     3402.77     73.80 o 
   2   3   1     1867.68     2164.44     68.25 o 
   3   3   1    37668.51    38763.08    454.77 o 
   4   3   1     7823.90     8296.65    223.96 o 
   5   3   1     9965.42     9865.72    218.59 o 
   6   3   1      884.43      838.13     69.84 o 
   7   3   1     1172.19     1095.26    133.67 o 
   8   3   1       38.65      -25.87    101.46 o 
   9   3   1        3.77      206.63    100.74 o 
  -9   4   1     3894.56     3971.16    505.35 o 
  -8   4   1     1022.59      937.82    132.96 o 
  -7   4   1     6267.78     6309.07    249.87 o 
  -6   4   1     4070.80     3935.43    300.17 o 
  -5   4   1    15483.01    15647.50    397.28 o 
  -4   4   1      959.68      929.46     81.27 o 
  -3   4   1     3108.05     3143.99    106.48 o 
  -2   4   1      463.54      568.82     37.39 o 
  -1   4   1     1768.07     1784.58     47.38 o 
   0   4   1        0.45       73.56     18.36 o 
   1   4   1      220.82      244.85     22.56 o 
   2   4   1     2544.56     2557.29     78.14 o 
   3   4   1    11519.46    11144.40    230.64 o 
   4   4   1     9173.75     9580.07    214.95 o 
   5   4   1    17939.93    17340.49    610.25 o 
   6   4   1     2872.23     2847.35    124.65 o 
   7   4   1     9814.89     9519.60    684.72 o 
   8   4   1      985.00     1207.89    153.39 o 
   9   4   1     3815.14     4788.18    322.54 o 
  -9   5   1       31.20       72.34     83.34 o 
  -8   5   1       31.80       11.17     57.37 o 
  -7   5   1      965.52     1085.58    311.01 o 
  -6   5   1     1903.94     2265.46    227.15 o 
  -5   5   1    14090.49    14126.15    379.25 o 
  -4   5   1     5808.15     6004.12    215.65 o 
  -3   5   1    22621.13    22598.55    412.39 o 
  -2   5   1    20550.68    21204.08    265.99 o 
  -1   5   1     2002.08     1841.59     53.13 o 
   0   5   1    23156.44    23666.41    277.52 o 
   1   5   1    29880.34    30098.41    319.90 o 
   2   5   1    18019.56    18798.64    247.73 o 
   3   5   1    18358.41    17986.42    298.03 o 
   4   5   1     9052.40     8995.83    459.34 o 
   5   5   1    10171.12    10278.56    460.33 o 
   6   5   1     1202.48     1253.66     86.75 o 
   7   5   1     1000.75     1031.00    194.59 o 
   8   5   1       60.88       -9.02    128.86 o 
   9   5   1        4.33        0.87    155.73 o 
  -9   6   1     2129.17     2306.83    441.22 o 
  -8   6   1     1027.06      873.27    173.77 o 
  -7   6   1     3142.33     3393.88    305.52 o 
  -6   6   1     4934.45     5182.80    250.77 o 
  -5   6   1    10389.15    10255.26    323.05 o 
  -4   6   1     6660.15     6291.89    226.01 o 
  -3   6   1    11869.08    12141.73    290.94 o 
  -2   6   1     4272.34     4386.85    113.48 o 
  -1   6   1      571.23      609.51     44.92 o 
   0   6   1       73.66       50.60     16.06 o 
   1   6   1     1079.94     1025.22     53.02 o 
   2   6   1     1156.87     1196.03     66.96 o 
   3   6   1     1776.04     1627.16    106.04 o 
   4   6   1     4618.22     4399.85    319.42 o 
   5   6   1    10201.79    10163.78    646.88 o 
   6   6   1     3947.01     3599.39    300.09 o 
   7   6   1     8967.30     8734.08    372.86 o 
   8   6   1     2331.46     2071.28    195.84 o 
   9   6   1     2797.41     2532.02    235.72 o 
  -9   7   1       42.55        9.00    142.02 o 
  -8   7   1      160.82      247.48    124.37 o 
  -7   7   1      543.07      583.01    135.15 o 
  -6   7   1     2281.39     2753.72    185.31 o 
  -5   7   1     5878.87     6018.80    247.51 o 
  -4   7   1    10386.84    10386.25    300.65 o 
  -3   7   1    31431.17    32259.23    542.29 o 
  -2   7   1    20215.37    20160.24    304.69 o 
  -1   7   1    29116.57    27730.12    583.86 o 
   0   7   1    14525.48    15291.95    237.30 o 
   1   7   1    18487.81    17804.04    314.38 o 
   2   7   1     6636.92     6408.89    179.06 o 
   3   7   1    15658.07    14502.15    349.24 o 
   4   7   1    12881.73    13772.36    364.46 o 
   5   7   1     5707.94     6044.74    267.74 o 
   6   7   1     1170.92     1286.72    185.53 o 
   7   7   1      588.54      500.50     98.40 o 
   8   7   1       41.28       82.68     78.87 o 
  -8   8   1     3704.41     4057.77    368.32 o 
  -7   8   1     2295.47     2404.99    260.88 o 
  -6   8   1     6229.34     6063.24    275.91 o 
  -5   8   1     4862.84     4946.61    227.75 o 
  -4   8   1     6810.50     7071.21    249.75 o 
  -3   8   1     4166.38     4404.54    258.55 o 
  -2   8   1     1976.90     2028.92     82.63 o 
  -1   8   1       42.36       61.70     20.70 o 
   0   8   1      744.94      800.78     55.13 o 
   1   8   1     1018.97     1096.02     70.95 o 
   2   8   1      498.30      549.23     51.28 o 
   3   8   1     5609.17     5488.10    215.69 o 
   4   8   1    14316.69    14592.77    390.97 o 
   5   8   1     6619.64     6420.82    269.81 o 
   6   8   1     8597.32     8694.51    466.73 o 
   7   8   1     2202.56     2348.66    195.44 o 
   8   8   1     5154.53     4777.44    447.83 o 
  -8   9   1      217.34      411.87    139.88 o 
  -7   9   1      341.37      311.40    125.34 o 
  -6   9   1     3083.21     3209.82    201.79 o 
  -5   9   1     2277.00     2336.84    158.60 o 
  -4   9   1    14481.15    14241.76    376.28 o 
  -3   9   1     6062.51     6391.11    236.22 o 
  -2   9   1    21648.63    21460.30    320.18 o 
  -1   9   1     6077.55     5555.75    128.45 o 
   0   9   1    27872.63    28589.32    447.64 o 
   1   9   1     4747.58     4383.38    150.70 o 
   2   9   1    12416.50    12006.82    254.69 o 
   3   9   1    10057.50    10220.53    309.43 o 
   4   9   1    15511.18    15242.20    641.62 o 
   5   9   1     2444.06     2202.70    164.29 o 
   6   9   1     2723.29     2670.04    194.03 o 
   7   9   1      223.91      238.01    151.02 o 
   8   9   1      134.38      237.94     86.09 o 
  -8  10   1     5892.58     6331.16    455.01 o 
  -7  10   1     1082.16     1350.54    153.55 o 
  -6  10   1     5461.50     6014.78    285.90 o 
  -5  10   1     1906.18     1700.60    246.30 o 
  -4  10   1     6991.65     7224.99    269.73 o 
  -3  10   1     1203.93     1306.89    105.96 o 
  -2  10   1     2154.75     2142.27     92.46 o 
  -1  10   1      226.73      205.69     25.95 o 
   0  10   1       33.10       78.70     30.62 o 
   1  10   1      107.16       86.87     31.15 o 
   2  10   1     5101.58     4999.21    166.75 o 
   3  10   1      765.09      822.45    124.51 o 
   4  10   1     9018.16     9050.25    318.52 o 
   5  10   1     2136.99     1929.09    187.98 o 
   6  10   1     6188.77     6283.02    421.85 o 
   7  10   1     1090.32     1253.01    146.85 o 
   8  10   1     4011.33     3753.78    611.15 o 
  -8  11   1      368.41      334.34    133.03 o 
  -7  11   1      188.09      177.26     83.60 o 
  -6  11   1     2799.60     2462.28    186.01 o 
  -5  11   1      904.63      782.74    110.29 o 
  -4  11   1    15634.40    15985.48    426.77 o 
  -3  11   1     4289.33     4488.32    203.42 o 
  -2  11   1    27289.32    25435.57    510.23 o 
  -1  11   1     4981.94     4859.08    136.63 o 
   0  11   1    54052.70    57298.28    639.99 o 
   1  11   1     5550.49     5032.74    147.52 o 
   2  11   1    26111.89    25262.88    547.61 o 
   3  11   1     1571.02     1553.71    146.14 o 
   4  11   1     9531.91     9617.26    340.04 o 
   5  11   1      611.49      637.15     99.56 o 
   6  11   1     2088.03     2097.64    180.21 o 
   7  11   1       81.71       41.59     88.10 o 
   8  11   1      125.28       84.97    142.34 o 
  -8  12   1     4898.16     5353.18    423.71 o 
  -7  12   1      123.44      102.17     54.49 o 
  -6  12   1     6922.37     6412.77    309.52 o 
  -5  12   1      166.38      100.14     57.84 o 
  -4  12   1     6839.91     6527.50    272.31 o 
  -3  12   1      604.95      638.65     87.58 o 
  -2  12   1     2502.51     2540.10    109.97 o 
  -1  12   1       26.76       82.62     63.95 o 
   0  12   1       69.44      195.68     39.11 o 
   1  12   1      233.65      278.32     41.55 o 
   2  12   1     4671.98     4423.27    224.10 o 
   3  12   1      161.90      216.81     63.48 o 
   4  12   1     7602.56     7222.90    300.43 o 
   5  12   1      414.93      307.72     69.18 o 
   6  12   1     4595.85     5102.12    282.55 o 
   7  12   1      218.64      351.92    100.24 o 
  -7  13   1        5.63       43.76     56.88 o 
  -6  13   1     2268.42     2558.58    282.24 o 
  -5  13   1       61.33       54.04     43.85 o 
  -4  13   1     6639.28     6579.05    281.69 o 
  -3  13   1      233.19      270.57     62.27 o 
  -2  13   1    21975.80    20678.36    596.14 o 
  -1  13   1     1978.55     1962.60    108.20 o 
   0  13   1    30910.82    32360.61    526.94 o 
   1  13   1      103.16      111.79     31.96 o 
   2  13   1    21129.90    20653.93    523.38 o 
   3  13   1      748.54      704.20    101.49 o 
   4  13   1     7095.29     7572.76    471.60 o 
   5  13   1      134.91      143.19     56.03 o 
   6  13   1     1066.82     1325.34    156.84 o 
   7  13   1        0.86       34.11    134.64 o 
  -7  14   1       14.42       63.78    132.43 o 
  -6  14   1     4667.95     4040.50    425.10 o 
  -5  14   1      171.30      110.52     70.12 o 
  -4  14   1     2955.49     3173.14    200.90 o 
  -3  14   1     1070.67     1121.57    116.76 o 
  -2  14   1     1888.83     2059.17    129.77 o 
  -1  14   1       90.32      118.70     35.51 o 
   0  14   1      171.79      237.85     51.76 o 
   1  14   1       60.02       23.28     41.97 o 
   2  14   1     3495.51     3314.82    208.94 o 
   3  14   1       30.23       83.09     49.73 o 
   4  14   1     6623.93     6217.12    546.68 o 
   5  14   1      156.12      203.03    134.46 o 
   6  14   1     4862.79     4808.69    289.35 o 
   7  14   1        6.25       72.26     87.18 o 
  -7  15   1       10.69      -30.96     94.84 o 
  -6  15   1     1900.03     2118.24    317.36 o 
  -5  15   1      229.70      375.56    137.97 o 
  -4  15   1     8069.39     7976.23    581.35 o 
  -3  15   1      862.88      856.06    107.77 o 
  -2  15   1    17189.37    16870.57    465.20 o 
  -1  15   1      562.05      701.55    125.29 o 
   0  15   1    23078.46    22820.97    654.00 o 
   1  15   1       75.13      220.75     87.42 o 
   2  15   1    12794.50    11982.70    413.51 o 
   3  15   1      267.51      373.98     84.84 o 
   4  15   1     6930.64     6603.18    447.02 o 
   5  15   1      236.48      151.43     74.89 o 
   6  15   1     1806.96     2036.94    314.99 o 
   7  15   1       22.68      124.25    137.20 o 
  -6  16   1     4112.36     4128.04    460.79 o 
  -5  16   1      344.69      294.15    167.63 o 
  -4  16   1     4205.88     4145.23    432.88 o 
  -3  16   1       76.20      133.71     98.38 o 
  -2  16   1      769.30      918.52    233.71 o 
  -1  16   1        1.88       96.45     99.07 o 
   0  16   1       32.35       81.18     74.95 o 
   1  16   1       10.03      -25.25     63.52 o 
   2  16   1     2486.71     2691.63    195.66 o 
   3  16   1      830.97      693.72    174.47 o 
   4  16   1     5631.19     5594.47    303.23 o 
   5  16   1      384.04      454.62    154.42 o 
   6  16   1     4600.93     4870.42    486.73 o 
  -6  17   1     1878.94     1555.44    293.99 o 
  -5  17   1      112.57      183.44    125.50 o 
  -4  17   1     8243.52     8094.88    624.01 o 
  -3  17   1      523.55      430.73    111.92 o 
  -2  17   1     7117.00     7330.74    396.52 o 
  -1  17   1     2101.10     2153.84    208.81 o 
   0  17   1    10724.37    11648.79    479.25 o 
   1  17   1      839.59      856.23    140.61 o 
   2  17   1     6250.60     6738.83    378.73 o 
   3  17   1     1107.65     1232.77    239.30 o 
   4  17   1     7830.03     6436.20    551.47 o 
   5  17   1      609.53      295.35    159.25 o 
   6  17   1     1306.33     1363.99    283.86 o 
  -5  18   1      567.21      416.70    178.00 o 
  -4  18   1     3135.39     2957.17    391.39 o 
  -3  18   1      120.61      128.88     86.33 o 
  -2  18   1     1346.23     1552.89    192.32 o 
  -1  18   1       30.95      211.56     98.07 o 
   0  18   1        7.45      250.98     91.87 o 
   1  18   1       56.98      163.26     82.00 o 
   2  18   1       97.63      108.54     72.23 o 
   3  18   1      394.99      303.08    161.66 o 
   4  18   1     3808.35     3449.23    412.29 o 
   5  18   1      602.22      205.53    121.56 o 
  -5  19   1      605.04      342.67    185.05 o 
  -4  19   1     3461.53     3297.79    418.37 o 
  -3  19   1      971.50     1072.52    166.41 o 
  -2  19   1     6191.32     7682.26    775.18 o 
  -1  19   1     2799.53     2727.91    247.41 o 
   0  19   1     5717.26     6573.07    375.41 o 
   1  19   1     4064.44     3811.66    291.05 o 
   2  19   1     3806.76     4246.36    311.08 o 
   3  19   1     1108.55     1100.53    171.66 o 
   4  19   1     4271.29     3585.37    424.59 o 
   5  19   1      704.57      549.97    178.17 o 
  -4  20   1     1377.97     1397.12    275.35 o 
  -3  20   1      793.81     1048.58    175.18 o 
  -2  20   1     1300.31     1191.10    328.70 o 
  -1  20   1      237.00      412.35    109.91 o 
   0  20   1       41.13      185.90    105.46 o 
   1  20   1        5.79       60.17     81.81 o 
   2  20   1      353.95      424.75    132.40 o 
   3  20   1      680.68      728.45    144.86 o 
   4  20   1     1437.18     1140.83    256.76 o 
  -3  21   1     2014.40     2263.21    244.90 o 
  -2  21   1     3992.84     4156.17    419.19 o 
  -1  21   1     4618.53     4901.39    337.90 o 
   0  21   1     3378.81     4075.78    308.50 o 
   1  21   1     2483.66     2265.71    238.40 o 
   2  21   1     3410.57     3845.47    312.38 o 
   3  21   1     2294.88     2022.87    253.12 o 
  -2  22   1      288.36      272.45    108.05 o 
  -1  22   1      294.43      409.46    125.53 o 
   0  22   1       36.96      111.97     89.82 o 
   1  22   1       95.58      379.63    118.08 o 
   2  22   1      500.38      389.54    145.58 o 
  -8   0   2     1109.70     1081.34    212.29 o 
  -6   0   2     8982.13     9078.90    383.99 o 
  -4   0   2    21318.94    20787.49    520.50 o 
  -2   0   2    12978.34    13075.93    217.16 o 
   2   0   2    72573.80    71430.82    835.41 o 
   4   0   2    16918.91    16562.09    549.41 o 
   6   0   2     1018.12     1106.99    173.14 o 
   8   0   2       37.66      156.06    133.07 o 
  -9   1   2      101.62       98.24    127.61 o 
  -8   1   2     8478.61     8193.67    320.13 o 
  -7   1   2      468.40      478.19     62.96 o 
  -6   1   2    15862.53    15830.73    577.58 o 
  -5   1   2      100.34       57.07     45.31 o 
  -4   1   2     6189.03     6122.43    182.65 o 
  -3   1   2        8.70       25.06     12.60 o 
  -2   1   2      857.32      857.41     35.86 o 
  -1   1   2        0.09       29.66      8.56 o 
   1   1   2       89.54      152.62     18.23 o 
   2   1   2     9603.16     9754.18    124.20 o 
   3   1   2      574.03      558.79     39.01 o 
   4   1   2    19033.22    18791.46    280.46 o 
   5   1   2     1781.94     1720.44     84.83 o 
   6   1   2     3302.61     3377.63    208.57 o 
   7   1   2      118.62       32.03     61.09 o 
   8   1   2     8017.76     8835.25    408.66 o 
   9   1   2       65.79      209.32    102.52 o 
  -9   2   2        2.17      -87.57     88.39 o 
  -8   2   2      692.29      667.95     85.66 o 
  -7   2   2      214.66      114.56     83.35 o 
  -6   2   2     8746.63     8889.17    231.46 o 
  -5   2   2      371.55      436.10     58.81 o 
  -4   2   2     8957.35     8711.55    289.43 o 
  -3   2   2     2135.34     2213.69     73.15 o 
  -2   2   2    34807.10    35697.70    338.44 o 
  -1   2   2     1084.86     1185.11     43.27 o 
   0   2   2    88745.66    91106.08    582.66 o 
   1   2   2     2710.28     2692.58     56.17 o 
   2   2   2    45810.98    47124.70    433.03 o 
   3   2   2      203.84      241.80     41.60 o 
   4   2   2    19000.09    18627.60    229.51 o 
   5   2   2     1109.66     1068.61     65.28 o 
   6   2   2     1338.31     1287.98     95.09 o 
   7   2   2       45.11       87.46     69.27 o 
   8   2   2      172.81      395.37    123.00 o 
   9   2   2        1.09       66.37     85.64 o 
  -9   3   2      352.96      210.37     72.43 o 
  -8   3   2     5369.90     5267.55    300.19 o 
  -7   3   2     1868.16     1852.89    114.02 o 
  -6   3   2    14642.53    15040.18    313.33 o 
  -5   3   2     2764.23     2902.11    154.17 o 
  -4   3   2     4500.78     4426.45    172.83 o 
  -3   3   2      937.05      941.34     64.61 o 
  -2   3   2     5159.61     5273.13    147.91 o 
  -1   3   2        1.22      101.20     21.57 o 
   0   3   2     2311.38     2332.32     54.68 o 
   1   3   2      296.47      333.11     21.38 o 
   2   3   2    11295.75    11283.38    155.27 o 
   3   3   2      227.91      190.83     39.88 o 
   4   3   2    15107.45    15142.57    290.81 o 
   5   3   2     1923.79     1952.15     73.37 o 
   6   3   2    10099.17     9623.18    371.94 o 
   7   3   2      780.66      804.66    115.27 o 
   8   3   2     6701.12     6878.33    425.40 o 
   9   3   2      536.55      754.95    148.15 o 
  -9   4   2       27.94       53.33     61.09 o 
  -8   4   2      381.72      338.07    116.54 o 
  -7   4   2      545.26      413.82     72.04 o 
  -6   4   2     8616.16     8608.51    304.68 o 
  -5   4   2     7231.08     7162.12    336.35 o 
  -4   4   2    24619.19    24166.41    406.39 o 
  -3   4   2    12273.10    12137.72    226.19 o 
  -2   4   2    67605.16    67460.41    520.91 o 
  -1   4   2   136939.00   137456.45   1028.71 o 
   0   4   2    59407.83    60776.67    603.56 o 
   1   4   2    16741.48    16929.50    249.70 o 
   2   4   2    22792.42    22115.50    318.02 o 
   3   4   2     6415.29     6422.29    162.42 o 
   4   4   2     9622.78     9400.32    214.67 o 
   5   4   2     1720.05     1727.66     84.63 o 
   6   4   2     2511.98     2473.90    109.05 o 
   7   4   2      306.44      548.27    116.63 o 
   8   4   2      116.61      283.90    110.01 o 
   9   4   2        4.24       -8.91     84.93 o 
  -9   5   2     1378.56     1263.00    186.42 o 
  -8   5   2     2842.80     3316.08    330.33 o 
  -7   5   2     3202.25     3107.28    180.43 o 
  -6   5   2    12421.41    12460.83    534.10 o 
  -5   5   2     6138.47     6045.07    260.78 o 
  -4   5   2    12689.11    12491.66    317.19 o 
  -3   5   2     1340.91     1338.34     88.55 o 
  -2   5   2     2500.62     2502.42     78.82 o 
  -1   5   2       28.30       13.47     14.82 o 
   0   5   2      335.11      355.45     37.71 o 
   1   5   2     1988.36     2097.14     72.74 o 
   2   5   2     4143.64     3962.29    123.50 o 
   3   5   2    12387.27    12915.76    314.17 o 
   4   5   2     7777.69     7510.34    259.64 o 
   5   5   2     4838.81     4408.63    217.94 o 
   6   5   2    11040.61    10965.90    403.01 o 
   7   5   2     3799.34     3594.33    241.18 o 
   8   5   2     7196.89     7545.56    378.72 o 
   9   5   2     1269.04     1180.95    175.02 o 
  -9   6   2       41.93       51.42     72.04 o 
  -8   6   2      315.33      281.68    109.06 o 
  -7   6   2     1043.45     1384.73    192.74 o 
  -6   6   2     4817.23     4778.62    236.35 o 
  -5   6   2     4233.51     3932.88    194.30 o 
  -4   6   2    20103.22    20045.49    423.91 o 
  -3   6   2     9060.82     8989.98    241.25 o 
  -2   6   2     8870.75     8848.60    252.30 o 
  -1   6   2    35368.43    35556.27    413.14 o 
   0   6   2    22458.96    22395.78    313.63 o 
   1   6   2    19012.48    19524.90    265.82 o 
   2   6   2    16333.48    16349.06    281.90 o 
   3   6   2    20926.25    21129.30    537.60 o 
   4   6   2    10184.01     9517.03    314.05 o 
   5   6   2     2701.75     2688.38    174.00 o 
   6   6   2     2183.32     1915.88    162.68 o 
   7   6   2      183.06      270.34     91.22 o 
   8   6   2       43.35       56.32     74.27 o 
  -9   7   2     1776.29     1733.49    193.90 o 
  -8   7   2     3392.28     3578.72    340.57 o 
  -7   7   2     3429.72     3765.33    318.22 o 
  -6   7   2     5461.48     5457.12    313.42 o 
  -5   7   2     5832.69     5736.31    239.91 o 
  -4   7   2     2771.89     2435.55    139.77 o 
  -3   7   2     3527.33     3555.42    150.67 o 
  -2   7   2      555.85      619.59     54.08 o 
  -1   7   2        2.70       41.28     10.26 o 
   0   7   2      197.33      238.66     42.82 o 
   1   7   2     1132.01     1075.61     61.71 o 
   2   7   2      923.35      861.12     63.93 o 
   3   7   2     7903.28     8135.95    317.48 o 
   4   7   2    10883.60    10245.64    319.05 o 
   5   7   2     9352.78     9627.48    342.09 o 
   6   7   2     7848.84     7374.08    318.76 o 
   7   7   2     7228.30     7366.36    347.36 o 
   8   7   2     3300.53     3402.32    258.10 o 
  -9   8   2       65.36       50.11     85.06 o 
  -8   8   2      282.91      471.07    145.36 o 
  -7   8   2     1358.31     1399.46    154.56 o 
  -6   8   2     1680.56     1505.80    135.26 o 
  -5   8   2    10372.80    10213.25    327.80 o 
  -4   8   2     9270.09     9021.95    280.64 o 
  -3   8   2    19305.45    18977.52    390.59 o 
  -2   8   2    16277.78    16522.59    596.66 o 
  -1   8   2    23395.54    22598.06    337.40 o 
   0   8   2    43084.71    43832.98    621.00 o 
   1   8   2    15044.58    14781.25    290.48 o 
   2   8   2     6524.73     6291.50    223.80 o 
   3   8   2    13784.45    13463.98    356.81 o 
   4   8   2     4538.25     4448.92    326.53 o 
   5   8   2     3592.78     3490.63    219.54 o 
   6   8   2      757.37      892.16    116.47 o 
   7   8   2      341.10      274.79     88.44 o 
   8   8   2       52.58       86.61    181.68 o 
  -8   9   2     2146.98     2437.50    283.40 o 
  -7   9   2     5424.02     5538.38    287.00 o 
  -6   9   2     2664.73     2539.01    181.30 o 
  -5   9   2    11390.64    11162.77    755.28 o 
  -4   9   2     5012.27     5315.84    216.28 o 
  -3   9   2     2950.98     3012.83    147.08 o 
  -2   9   2     1070.58     1062.18     77.42 o 
  -1   9   2        8.59       25.33     10.29 o 
   0   9   2      153.96      218.69     30.71 o 
   1   9   2     1793.72     1693.93     98.89 o 
   2   9   2     1511.29     1452.24    111.80 o 
   3   9   2     5444.47     5398.90    227.09 o 
   4   9   2     1266.94     1353.64    120.90 o 
   5   9   2     8605.29     8504.50    368.89 o 
   6   9   2     1802.50     1818.09    164.78 o 
   7   9   2     5582.24     5327.39    301.13 o 
   8   9   2     1000.27     1021.66    150.93 o 
  -8  10   2      115.36      173.27    120.04 o 
  -7  10   2     1629.09     1835.92    173.29 o 
  -6  10   2     1043.15     1142.34    126.73 o 
  -5  10   2    11464.04    11568.22    365.13 o 
  -4  10   2     6770.76     6473.96    247.98 o 
  -3  10   2    15060.01    14969.86    452.08 o 
  -2  10   2    10641.99    10231.85    619.86 o 
  -1  10   2    37460.57    35879.40    854.57 o 
   0  10   2     7522.48     6982.62    169.72 o 
   1  10   2    45770.88    44258.91    755.24 o 
   2  10   2     6516.65     6502.05    253.75 o 
   3  10   2    16650.45    16573.40    430.61 o 
   4  10   2      730.37      783.16    100.41 o 
   5  10   2     3834.45     3863.40    224.43 o 
   6  10   2      527.95      376.79    111.35 o 
   7  10   2      504.20      523.62    101.93 o 
   8  10   2       65.26       34.49     71.25 o 
  -8  11   2      669.08      894.40    172.79 o 
  -7  11   2     6053.05     6246.37    360.24 o 
  -6  11   2     1847.82     1945.05    222.40 o 
  -5  11   2     7701.45     7736.56    301.21 o 
  -4  11   2      442.08      504.43     77.45 o 
  -3  11   2     3772.12     3715.69    252.02 o 
  -2  11   2      163.09      175.15     37.78 o 
  -1  11   2      349.84      298.59     50.11 o 
   0  11   2       37.70       49.44     32.76 o 
   1  11   2     4368.39     4220.09    188.48 o 
   2  11   2     2552.06     2708.97    170.52 o 
   3  11   2     9753.78     9699.12    585.50 o 
   4  11   2     1695.62     1802.33    150.64 o 
   5  11   2     6415.27     6727.43    305.05 o 
   6  11   2      613.52      627.18     86.85 o 
   7  11   2     4660.19     4953.90    297.22 o 
   8  11   2      547.10      488.38    271.86 o 
  -8  12   2       44.28      550.19    184.90 o 
  -7  12   2     1801.70     1677.79    174.63 o 
  -6  12   2      306.12      419.91     89.95 o 
  -5  12   2     7444.40     7203.76    296.77 o 
  -4  12   2      444.97      527.31     76.52 o 
  -3  12   2    14010.87    13691.38    723.88 o 
  -2  12   2      539.95      617.06     71.58 o 
  -1  12   2    30939.09    33007.92    729.55 o 
   0  12   2      231.80      281.48     42.30 o 
   1  12   2    34855.50    32213.23    608.56 o 
   2  12   2     3844.93     3745.30    453.25 o 
   3  12   2    16147.92    15714.46    576.63 o 
   4  12   2     1417.33     1242.65    132.16 o 
   5  12   2     2951.95     3120.37    214.32 o 
   6  12   2      166.67      139.85     77.41 o 
   7  12   2      157.82      -46.79    103.92 o 
  -7  13   2     5533.12     5397.31    494.69 o 
  -6  13   2       54.88      140.52     51.75 o 
  -5  13   2     5867.89     6090.73    279.36 o 
  -4  13   2      253.62      290.23     61.43 o 
  -3  13   2     1825.98     1650.89    128.39 o 
  -2  13   2        9.97       -2.53     28.58 o 
  -1  13   2      179.89      214.99     55.78 o 
   0  13   2        0.95       47.91     26.47 o 
   1  13   2     3492.46     3386.65    149.77 o 
   2  13   2       13.18        1.11     42.67 o 
   3  13   2     6145.99     6054.32    284.28 o 
   4  13   2      181.03      303.48     75.54 o 
   5  13   2     5302.47     5147.60    362.86 o 
   6  13   2       40.83       85.75     62.21 o 
   7  13   2     3902.25     3606.97    260.15 o 
  -7  14   2     1421.35     1512.56    284.60 o 
  -6  14   2       30.80      -62.84    125.82 o 
  -5  14   2     6552.26     5423.21    483.40 o 
  -4  14   2       62.26       95.41     50.47 o 
  -3  14   2     5707.38     5254.21    599.25 o 
  -2  14   2       27.90       52.66     34.02 o 
  -1  14   2    22885.24    20760.53   1302.53 o 
   0  14   2      453.90      532.13     65.37 o 
   1  14   2    19292.47    18148.21    340.69 o 
   2  14   2      200.99      130.42     56.63 o 
   3  14   2    12711.78    12863.30    435.96 o 
   4  14   2       25.04       17.60    110.29 o 
   5  14   2     2662.57     3169.58    228.91 o 
   6  14   2       22.15      131.12     80.21 o 
   7  14   2      215.56      215.60     68.06 o 
  -7  15   2     3626.94     3812.60    451.31 o 
  -6  15   2       94.64      117.43    106.86 o 
  -5  15   2     4355.09     3833.44    418.43 o 
  -4  15   2        7.11     -124.74    127.09 o 
  -3  15   2      392.94      203.53    115.89 o 
  -2  15   2       28.71       75.67     73.86 o 
  -1  15   2       43.91      233.19     92.32 o 
   0  15   2        0.86       50.95     89.97 o 
   1  15   2     1374.87     1380.99    231.60 o 
   2  15   2        5.05       32.27     52.57 o 
   3  15   2     6470.15     5913.55    301.79 o 
   4  15   2      134.51       68.94     55.46 o 
   5  15   2     6161.03     6008.07    323.25 o 
   6  15   2      332.84      255.68    125.76 o 
  -6  16   2       70.69     -159.56    162.84 o 
  -5  16   2     4880.04     4385.38    465.83 o 
  -4  16   2      303.63      153.34     95.38 o 
  -3  16   2    10746.60    10849.70    473.80 o 
  -2  16   2     2180.30     2324.85    217.43 o 
  -1  16   2    19612.68    20776.35    635.29 o 
   0  16   2      461.14      438.48    157.13 o 
   1  16   2    13803.62    14383.87    531.88 o 
   2  16   2       49.97       95.86     50.65 o 
   3  16   2     7686.77     7530.91    568.11 o 
   4  16   2      448.96      346.26     80.93 o 
   5  16   2     2524.66     2366.27    215.41 o 
   6  16   2       69.28      -85.23     85.23 o 
  -6  17   2      162.42      -27.37    110.86 o 
  -5  17   2     3461.01     3602.23    433.38 o 
  -4  17   2      362.84      167.30    138.80 o 
  -3  17   2     2622.02     2678.11    243.16 o 
  -2  17   2      161.40      129.71     85.79 o 
  -1  17   2       84.28      243.32    126.34 o 
   0  17   2       55.41      108.07    102.17 o 
   1  17   2     1133.56     1163.50    157.67 o 
   2  17   2      511.49      413.82     92.85 o 
   3  17   2     2982.74     3036.86    365.25 o 
   4  17   2      480.26      276.53    109.72 o 
   5  17   2     4606.88     4073.57    436.90 o 
   6  17   2      444.09      484.99    178.99 o 
  -5  18   2     3527.03     3058.67    416.37 o 
  -4  18   2      639.99      548.94    196.82 o 
  -3  18   2     8836.13     9622.45    494.28 o 
  -2  18   2     1495.67     1622.22    190.73 o 
  -1  18   2    10312.08    10750.88    469.95 o 
   0  18   2     2962.56     3238.33    257.33 o 
   1  18   2     5855.18     5748.78    350.46 o 
   2  18   2     1613.70     1616.12    421.32 o 
   3  18   2     4803.43     5615.67    494.11 o 
   4  18   2      949.76      793.78    214.06 o 
   5  18   2     1549.99     1572.86    298.09 o 
  -5  19   2     2102.71     1950.79    350.60 o 
  -4  19   2      695.55      793.46    155.52 o 
  -3  19   2     1116.87     1152.52    172.26 o 
  -2  19   2      134.61      220.72     95.45 o 
  -1  19   2       18.13      146.93     91.21 o 
   0  19   2      115.44      199.38     83.12 o 
   1  19   2      289.30      406.87    113.02 o 
   2  19   2      709.11      557.05    122.94 o 
   3  19   2     1335.14     1343.36    266.39 o 
   4  19   2     1618.01     1497.98    284.77 o 
  -4  20   2     1462.32     1452.82    201.33 o 
  -3  20   2     2457.49     2983.45    274.23 o 
  -2  20   2     3147.96     3154.80    269.64 o 
  -1  20   2     5078.92     5800.55    360.00 o 
   0  20   2     4433.19     4334.49    315.80 o 
   1  20   2     3520.18     4154.80    308.83 o 
   2  20   2     2365.07     2320.94    239.46 o 
   3  20   2     2993.78     3328.99    298.47 o 
   4  20   2     2012.48     1968.02    329.04 o 
  -3  21   2      283.59      222.06    106.93 o 
  -2  21   2      397.71      311.48    114.27 o 
  -1  21   2        0.81      142.19     84.71 o 
   0  21   2       28.97      224.08    106.26 o 
   1  21   2      155.21      329.09    113.93 o 
   2  21   2      226.90      305.55    125.70 o 
   3  21   2      921.00     1119.79    181.46 o 
  -2  22   2     3752.47     4390.50    409.64 o 
  -1  22   2     2674.29     2935.51    268.91 o 
   0  22   2     2935.50     3063.78    277.25 o 
   1  22   2     2086.80     2768.71    269.36 o 
   2  22   2     2171.76     2121.98    353.37 o 
  -9   0   3     8419.60     8470.88    574.76 o 
  -7   0   3    16950.32    17211.87    613.74 o 
  -5   0   3     3722.43     3696.93    228.94 o 
  -3   0   3     3697.99     4214.36    139.08 o 
  -1   0   3      278.82      311.49     41.75 o 
   1   0   3    20106.32    20667.78    330.37 o 
   3   0   3    49020.63    49037.15   1004.27 o 
   5   0   3    19302.45    19587.55    685.73 o 
   7   0   3     9193.36    10168.23    573.55 o 
   9   0   3     4752.50     4743.17    467.92 o 
  -9   1   3      298.37      389.30    107.49 o 
  -8   1   3        1.07      -20.90     41.61 o 
  -7   1   3     5159.75     5401.34    349.40 o 
  -6   1   3      123.70      145.46     44.21 o 
  -5   1   3    11862.86    11590.87    299.41 o 
  -4   1   3       20.90       38.62     35.50 o 
  -3   1   3    32843.24    34164.42    345.36 o 
  -2   1   3     7637.48     8130.60    120.20 o 
  -1   1   3    78140.44    79405.80    846.61 o 
   0   1   3     9689.56    10493.47    127.11 o 
   1   1   3   130090.82   127444.06    934.88 o 
   2   1   3     5764.38     6029.93    123.55 o 
   3   1   3    61722.61    61711.08    613.35 o 
   4   1   3       79.07      216.85     51.94 o 
   5   1   3     7252.15     7234.86    283.62 o 
   6   1   3       93.19       72.35     57.77 o 
   7   1   3      717.28     1007.60    140.33 o 
   8   1   3        1.06      133.11     85.85 o 
   9   1   3       85.64      468.43    239.32 o 
  -9   2   3     5522.88     5527.36    327.69 o 
  -8   2   3      792.75      676.38     86.75 o 
  -7   2   3    14390.81    14339.45    333.85 o 
  -6   2   3      191.99      147.65     60.45 o 
  -5   2   3    17995.19    18699.22    575.27 o 
  -4   2   3      175.67      151.35     37.53 o 
  -3   2   3     7445.35     7350.50    136.69 o 
  -2   2   3      457.16      481.31     26.06 o 
  -1   2   3      196.80      264.39     25.23 o 
   0   2   3      577.62      647.90     21.24 o 
   1   2   3     3347.15     3463.15     57.34 o 
   2   2   3       42.38       49.59     21.88 o 
   3   2   3    16837.75    17242.73    259.79 o 
   4   2   3     1462.89     1472.61     71.37 o 
   5   2   3    15519.91    15147.02    588.68 o 
   6   2   3       52.27       49.66     65.83 o 
   7   2   3    13894.05    14052.79    483.84 o 
   8   2   3      307.48      199.06     71.81 o 
   9   2   3     4529.30     4634.99    326.64 o 
  -9   3   3      185.78      250.25     92.87 o 
  -8   3   3       60.18      -16.18     58.53 o 
  -7   3   3     3600.87     3519.18    162.68 o 
  -6   3   3      208.00      143.90     41.07 o 
  -5   3   3    24206.21    24733.20    688.63 o 
  -4   3   3     1248.00     1138.92     89.77 o 
  -3   3   3    45331.74    45109.62    570.98 o 
  -2   3   3     8274.38     8404.15    150.07 o 
  -1   3   3   223715.75   212001.42   5062.42 o 
   0   3   3      515.35      603.70     29.62 o 
   1   3   3    16754.54    16712.97    145.55 o 
   2   3   3      458.44      414.59     37.42 o 
   3   3   3    27234.13    28046.33    374.20 o 
   4   3   3     1843.59     1861.86     56.07 o 
   5   3   3     6961.07     6752.25    242.23 o 
   6   3   3      411.28      501.80     88.82 o 
   7   3   3      473.44      819.44    162.90 o 
   8   3   3       55.92      -84.37     84.37 o 
   9   3   3       57.95      400.13    125.52 o 
  -9   4   3     4231.64     4741.03    561.97 o 
  -8   4   3     1497.76     1577.88    229.13 o 
  -7   4   3     7465.64     7512.66    239.82 o 
  -6   4   3      971.76      871.28     99.92 o 
  -5   4   3    11677.02    11557.19    268.45 o 
  -4   4   3     2068.62     1854.72    221.99 o 
  -3   4   3     8202.85     8425.78    240.85 o 
  -2   4   3     1341.55     1400.65     63.18 o 
  -1   4   3      905.37      945.80     43.90 o 
   0   4   3      198.06      192.57     15.69 o 
   1   4   3     4785.88     4617.50     89.05 o 
   2   4   3     1315.12     1357.69     72.24 o 
   3   4   3    25204.07    25262.79    467.28 o 
   4   4   3     4718.02     4696.99    149.18 o 
   5   4   3    18758.34    17754.31    327.70 o 
   6   4   3     2904.19     2669.60    338.76 o 
   7   4   3    13758.17    14722.56    497.70 o 
   8   4   3     1177.73     1269.87    161.29 o 
   9   4   3     3891.41     4121.62    305.98 o 
  -9   5   3      111.24       -3.18     89.19 o 
  -8   5   3      226.27      210.23     90.87 o 
  -7   5   3     1788.83     1703.34    219.71 o 
  -6   5   3     1849.61     1826.02    117.84 o 
  -5   5   3    11714.86    11706.33    276.77 o 
  -4   5   3     9613.02     9123.68    219.80 o 
  -3   5   3    53007.06    53259.55   1000.81 o 
  -2   5   3    53205.64    56902.55    669.47 o 
  -1   5   3   100854.93   100612.70    961.76 o 
   0   5   3     9641.77    10182.61    155.75 o 
   1   5   3    36235.71    35019.93    359.84 o 
   2   5   3     7833.59     8481.92    249.58 o 
   3   5   3    28683.32    27825.14    412.17 o 
   4   5   3     4987.31     5295.41    219.72 o 
   5   5   3     6483.78     7007.97    284.46 o 
   6   5   3      802.94      772.29    114.90 o 
   7   5   3      997.62     1135.74    147.34 o 
   8   5   3        0.96       19.82     80.74 o 
  -9   6   3     3315.73     3801.09    378.26 o 
  -8   6   3     2047.60     2089.94    257.39 o 
  -7   6   3     4321.07     4478.76    342.65 o 
  -6   6   3     5540.37     5310.60    245.15 o 
  -5   6   3     5534.06     5339.75    225.73 o 
  -4   6   3     2395.37     2275.71    131.11 o 
  -3   6   3     6129.49     6405.55    197.44 o 
  -2   6   3      583.58      630.98     50.48 o 
  -1   6   3       92.28      140.04     24.90 o 
   0   6   3       12.63       29.31     16.81 o 
   1   6   3     3086.71     3111.21     80.13 o 
   2   6   3     3532.39     3747.35    122.94 o 
   3   6   3     8077.79     7542.43    199.48 o 
   4   6   3     6971.37     7190.99    215.78 o 
   5   6   3    16507.30    16334.81    447.69 o 
   6   6   3     4593.22     4512.79    249.25 o 
   7   6   3     6410.99     6148.03    319.94 o 
   8   6   3     3098.33     3398.36    503.03 o 
  -9   7   3      142.73       52.48    109.58 o 
  -8   7   3      202.37      173.25     89.87 o 
  -7   7   3     1287.71     1321.76    142.59 o 
  -6   7   3     3794.45     3843.34    352.99 o 
  -5   7   3     8364.57     8885.20    295.75 o 
  -4   7   3     4131.21     3948.94    175.38 o 
  -3   7   3    28911.33    29184.75    494.84 o 
  -2   7   3    39608.09    40854.46    569.82 o 
  -1   7   3    45721.73    47755.15    773.00 o 
   0   7   3    19040.74    20042.41    333.19 o 
   1   7   3    14267.42    14111.33    311.45 o 
   2   7   3    12654.61    12792.77    322.51 o 
   3   7   3     5190.51     4819.28    161.36 o 
   4   7   3     7289.24     6988.46    217.05 o 
   5   7   3     4406.98     4592.53    292.26 o 
   6   7   3     1372.23     1168.45    131.69 o 
   7   7   3      267.39      305.18     82.12 o 
   8   7   3        1.14      132.44    105.86 o 
  -9   8   3     1972.83     2147.27    282.21 o 
  -8   8   3     2600.13     2444.61    275.93 o 
  -7   8   3     3314.83     3407.62    219.99 o 
  -6   8   3     6051.54     6003.26    268.65 o 
  -5   8   3     4433.82     4412.98    210.43 o 
  -4   8   3     2277.62     2258.24    172.57 o 
  -3   8   3     2307.97     2302.00    119.97 o 
  -2   8   3     1873.99     1818.16    132.88 o 
  -1   8   3      310.79      298.37     62.53 o 
   0   8   3      123.74      139.42     29.54 o 
   1   8   3      982.92      965.05     90.84 o 
   2   8   3     6137.62     6037.24    226.48 o 
   3   8   3     1108.52     1086.30    100.51 o 
   4   8   3     9735.78     9487.96    273.64 o 
   5   8   3     7299.73     7467.72    409.18 o 
   6   8   3     5988.35     5834.85    290.80 o 
   7   8   3     2826.85     2616.91    233.60 o 
   8   8   3     3809.61     3810.92    278.59 o 
  -8   9   3      329.27      375.87    122.52 o 
  -7   9   3      494.10      555.25     96.09 o 
  -6   9   3     3871.48     3853.99    216.98 o 
  -5   9   3     2696.76     2993.93    174.51 o 
  -4   9   3    15433.27    15199.53    376.53 o 
  -3   9   3     6130.27     6142.57    204.83 o 
  -2   9   3    15351.08    14527.72    946.87 o 
  -1   9   3    18400.45    19350.00    493.98 o 
   0   9   3    48392.05    46632.77    705.43 o 
   1   9   3     5076.86     4513.12    206.71 o 
   2   9   3    15023.03    13953.86    371.34 o 
   3   9   3     3101.91     2942.59    170.18 o 
   4   9   3     5613.71     5294.08    248.49 o 
   5   9   3     1796.17     1945.68    129.84 o 
   6   9   3     1135.71     1319.37    145.66 o 
   7   9   3      111.29       42.10     66.25 o 
   8   9   3       31.93      -55.78     82.97 o 
  -8  10   3     4029.14     3670.23    337.58 o 
  -7  10   3      885.31      879.39    118.88 o 
  -6  10   3     8137.80     8208.85    440.80 o 
  -5  10   3      566.57      482.66     72.08 o 
  -4  10   3    10370.06    10453.90    311.17 o 
  -3  10   3      902.03      942.03     82.47 o 
  -2  10   3     1899.51     1655.42    114.07 o 
  -1  10   3      152.70      201.24     60.47 o 
   0  10   3      292.21      257.12     52.74 o 
   1  10   3     1497.67     1482.27    125.55 o 
   2  10   3      965.27      972.74     98.66 o 
   3  10   3     2923.53     2991.53    208.58 o 
   4  10   3     6896.43     6947.74    289.92 o 
   5  10   3     2934.13     2975.28    163.48 o 
   6  10   3     7193.70     7176.33    331.57 o 
   7  10   3     1781.30     1758.14    176.56 o 
   8  10   3     4303.12     4491.78    309.52 o 
  -8  11   3      544.89      785.13    135.75 o 
  -7  11   3      151.30      173.18     96.26 o 
  -6  11   3     5008.79     5275.97    349.17 o 
  -5  11   3     1946.82     2008.00    224.70 o 
  -4  11   3    11729.86    12304.56    490.25 o 
  -3  11   3     5563.52     5918.39    232.61 o 
  -2  11   3    26153.12    24491.10    448.66 o 
  -1  11   3     3656.77     3904.81    228.89 o 
   0  11   3    31312.84    30598.22    804.84 o 
   1  11   3     2498.84     2268.32    161.79 o 
   2  11   3    18678.57    18625.18    478.65 o 
   3  11   3     2635.01     2754.29    181.27 o 
   4  11   3     9098.77     9019.55    342.80 o 
   5  11   3      818.51      633.45     90.47 o 
   6  11   3     1252.74     1304.91    130.91 o 
   7  11   3      195.78      140.41     70.12 o 
  -8  12   3     4847.33     5613.78    508.34 o 
  -7  12   3      386.18      415.69     78.58 o 
  -6  12   3     7862.45     7479.06    317.48 o 
  -5  12   3      499.94      401.45     69.02 o 
  -4  12   3     1418.54     1361.81    115.79 o 
  -3  12   3       12.21      -18.88     38.18 o 
  -2  12   3      537.04      472.34     50.49 o 
  -1  12   3        1.24      -14.52     64.91 o 
   0  12   3      745.20      700.85     51.26 o 
   1  12   3      731.98      802.58     85.70 o 
   2  12   3     6545.80     6118.96    276.25 o 
   3  12   3      292.73      340.44     70.70 o 
   4  12   3    11557.12    12495.95    422.85 o 
   5  12   3      320.76      323.59     63.24 o 
   6  12   3     5363.79     5300.47    287.63 o 
   7  12   3      553.81      310.88    172.23 o 
  -7  13   3      113.11     -118.13    118.13 o 
  -6  13   3     4309.45     4126.22    414.16 o 
  -5  13   3       71.66      -14.84     56.19 o 
  -4  13   3     3897.65     3992.43    200.39 o 
  -3  13   3      103.22      109.08     44.17 o 
  -2  13   3    17683.00    18093.60    551.29 o 
  -1  13   3      851.71      934.85    191.16 o 
   0  13   3    27851.48    27480.28    678.75 o 
   1  13   3     1812.89     1731.57    103.43 o 
   2  13   3    23138.12    22469.62    570.71 o 
   3  13   3      763.88      907.03    116.59 o 
   4  13   3    10024.83    10200.79    391.13 o 
   5  13   3       94.23       92.79     65.96 o 
   6  13   3      781.26      875.47    110.29 o 
   7  13   3       11.91       14.28     84.61 o 
  -7  14   3       23.96      250.15    156.84 o 
  -6  14   3     5405.53     5495.14    501.25 o 
  -5  14   3       37.22      -45.75    103.99 o 
  -4  14   3     1957.42     1566.09    249.50 o 
  -3  14   3      153.36      213.34     50.82 o 
  -2  14   3     1367.87     1461.87    237.74 o 
  -1  14   3        9.37       96.25     69.84 o 
   0  14   3      302.91      276.87     36.57 o 
   1  14   3        9.66       10.73     46.95 o 
   2  14   3     4006.09     4054.47    242.07 o 
   3  14   3       10.55      -63.84     80.92 o 
   4  14   3     8004.40     8152.78    358.84 o 
   5  14   3        2.17      -41.08     50.18 o 
   6  14   3     5323.07     5460.36    259.05 o 
   7  14   3        6.04      144.73     84.61 o 
  -7  15   3        2.28     -171.07    171.07 o 
  -6  15   3     2845.59     2654.87    376.06 o 
  -5  15   3      408.20      179.06    139.27 o 
  -4  15   3    10457.17     8678.02    635.79 o 
  -3  15   3       88.94      100.22     65.66 o 
  -2  15   3    18001.47    18716.50    847.37 o 
  -1  15   3      398.29      508.03    115.65 o 
   0  15   3    19482.61    20690.35    618.72 o 
   1  15   3       68.64      122.45     59.91 o 
   2  15   3    13311.26    11877.50    430.08 o 
   3  15   3       25.90       33.92     95.99 o 
   4  15   3     5589.22     5976.02    319.30 o 
   5  15   3      155.23      186.87     55.69 o 
   6  15   3      859.75      958.54    117.29 o 
  -6  16   3     3566.97     3474.07    429.47 o 
  -5  16   3      237.12      442.98    177.21 o 
  -4  16   3     3939.16     3897.57    430.14 o 
  -3  16   3      180.63      150.79    125.24 o 
  -2  16   3     1140.61     1440.65    175.83 o 
  -1  16   3      100.54      127.40     76.06 o 
   0  16   3      249.17      258.03     85.59 o 
   1  16   3       36.24      165.01     74.12 o 
   2  16   3     2286.70     2302.57    191.12 o 
   3  16   3      484.68      388.86     83.65 o 
   4  16   3     6259.83     6114.99    732.01 o 
   5  16   3      130.87      186.95     80.56 o 
   6  16   3     4834.82     5416.00    507.48 o 
  -6  17   3     1530.87     1916.68    321.81 o 
  -5  17   3      246.70      251.50    139.20 o 
  -4  17   3     7508.75     7838.66    630.73 o 
  -3  17   3      359.17      273.24     88.89 o 
  -2  17   3    21380.87    23328.97    697.40 o 
  -1  17   3     2515.28     2731.23    234.41 o 
   0  17   3    12580.66    13702.64    521.39 o 
   1  17   3      520.37      535.31    193.50 o 
   2  17   3     6337.47     5820.68    311.83 o 
   3  17   3      640.21      756.62    118.87 o 
   4  17   3     4706.97     4600.73    405.46 o 
   5  17   3      180.06      259.55    149.36 o 
  -5  18   3      389.57      619.01    194.40 o 
  -4  18   3     1375.23     1201.49    181.51 o 
  -3  18   3      201.72      144.84    137.44 o 
  -2  18   3      861.20     1291.45    176.52 o 
  -1  18   3        1.32       25.65     80.33 o 
   0  18   3      312.27      295.11    109.51 o 
   1  18   3      316.17      438.91    106.73 o 
   2  18   3     1588.74     1688.06    203.68 o 
   3  18   3     1024.58      881.39    198.54 o 
   4  18   3     4304.20     4100.40    439.32 o 
   5  18   3      788.44      594.65    178.01 o 
  -5  19   3      553.35      492.86    178.55 o 
  -4  19   3     3965.42     3995.17    395.12 o 
  -3  19   3     2827.77     2688.08    276.39 o 
  -2  19   3     9321.18    10052.36    469.19 o 
  -1  19   3     2290.72     2618.87    239.20 o 
   0  19   3     6174.64     6803.97    381.56 o 
   1  19   3     2957.40     3030.57    266.12 o 
   2  19   3     3690.14     3927.38    573.33 o 
   3  19   3     1882.20     1892.36    300.41 o 
   4  19   3     1642.15     1148.02    254.92 o 
  -4  20   3     1010.60      838.89    245.77 o 
  -3  20   3      204.40      276.66    117.54 o 
  -2  20   3      305.34      579.10    283.94 o 
  -1  20   3        3.11      -27.69     70.09 o 
   0  20   3      187.43      431.15    115.56 o 
   1  20   3      508.76      550.06    126.65 o 
   2  20   3      357.00      356.80    115.20 o 
   3  20   3     1142.96     1105.87    191.12 o 
   4  20   3     1368.47     1652.33    289.97 o 
  -3  21   3     2154.99     2434.90    245.53 o 
  -2  21   3     3111.45     3729.93    301.51 o 
  -1  21   3     4593.00     4150.30    314.81 o 
   0  21   3     2876.95     2834.11    257.87 o 
   1  21   3     2808.60     3045.54    278.64 o 
   2  21   3     2587.15     2512.82    258.09 o 
   3  21   3     1855.36     1904.04    240.80 o 
  -2  22   3      104.16      163.08     95.64 o 
  -1  22   3        1.14        7.09     95.44 o 
   0  22   3       70.15       95.87    221.86 o 
   1  22   3       39.80      226.22     94.83 o 
  -8   0   4     1961.03     1921.26    217.72 o 
  -6   0   4    14978.25    16050.11    565.41 o 
  -4   0   4    18882.80    18222.35    523.17 o 
  -2   0   4    75942.66    76837.14   1504.91 o 
   0   0   4    21963.20    22770.75    397.72 o 
   2   0   4    92168.63    90695.09   1067.90 o 
   4   0   4    19338.05    18743.39    616.82 o 
   6   0   4     1108.23     1543.30    220.81 o 
   8   0   4        6.93       51.44     97.49 o 
  -9   1   4       33.17      -91.35     91.35 o 
  -8   1   4     9314.20     9146.08    287.06 o 
  -7   1   4        9.56       -0.34     46.65 o 
  -6   1   4    14704.67    14958.91    390.94 o 
  -5   1   4      180.81      198.35     46.43 o 
  -4   1   4     4936.44     4999.25    141.76 o 
  -3   1   4      271.31      267.97     25.52 o 
  -2   1   4     1036.56     1083.59     35.10 o 
  -1   1   4       31.86       65.83     18.21 o 
   0   1   4     1258.03     1249.37     57.43 o 
   1   1   4     1942.70     2032.14     50.71 o 
   2   1   4    22281.32    22253.13    279.96 o 
   3   1   4        7.43       23.90     14.99 o 
   4   1   4    20589.61    19583.16    449.64 o 
   5   1   4       87.33       75.83    101.56 o 
   6   1   4    10976.24    11021.29    438.93 o 
   7   1   4        4.84       38.10     63.03 o 
   8   1   4     5936.20     6134.55    347.99 o 
   9   1   4       72.54       16.20     83.88 o 
  -9   2   4        1.00      -10.90     64.17 o 
  -8   2   4     1090.81     1114.27    101.66 o 
  -7   2   4       57.76       80.26     45.39 o 
  -6   2   4     8651.55     8506.42    286.63 o 
  -5   2   4       21.39       23.11     45.45 o 
  -4   2   4    17150.71    16856.15    286.07 o 
  -3   2   4     7349.22     7735.33    155.94 o 
  -2   2   4    17413.65    17479.57    204.33 o 
  -1   2   4     2337.98     2293.00     66.39 o 
   0   2   4    52134.35    52800.17    341.05 o 
   1   2   4     1408.93     1535.79     42.01 o 
   2   2   4    60861.74    62184.33    612.54 o 
   3   2   4       75.05      112.23     27.10 o 
   4   2   4    13295.06    13131.71    339.66 o 
   5   2   4      140.52       81.18     45.94 o 
   6   2   4     1309.78     1625.68    156.67 o 
   7   2   4      188.91      230.79     83.39 o 
   8   2   4        5.49      113.75     89.34 o 
  -9   3   4      548.18      444.58    128.87 o 
  -8   3   4     4272.22     4300.47    195.96 o 
  -7   3   4      826.83      835.29     80.75 o 
  -6   3   4     9008.64     9458.65    447.87 o 
  -5   3   4      784.87      793.46     85.78 o 
  -4   3   4     7504.70     7639.77    183.72 o 
  -3   3   4     1868.42     1989.50     75.05 o 
  -2   3   4      334.06      346.55     32.86 o 
  -1   3   4      974.62     1042.05     46.49 o 
   0   3   4     1378.17     1396.21     36.63 o 
   1   3   4       82.03       90.46     12.28 o 
   2   3   4    19143.90    18971.63    378.93 o 
   3   3   4     1075.33     1227.73     95.57 o 
   4   3   4    21315.44    21056.42    340.62 o 
   5   3   4      706.13      689.65     78.52 o 
   6   3   4    10400.69    10964.79    395.08 o 
   7   3   4     1941.57     2155.91    193.87 o 
   8   3   4     6795.29     6956.31    508.12 o 
  -9   4   4       55.42      159.70    107.92 o 
  -8   4   4      514.82      605.95    105.90 o 
  -7   4   4      623.30      559.10     68.37 o 
  -6   4   4     9298.40     9267.06    650.63 o 
  -5   4   4     2052.92     2140.17    140.14 o 
  -4   4   4    30833.29    29984.45    417.65 o 
  -3   4   4    11592.20    11830.08    295.95 o 
  -2   4   4    56883.45    58908.50    672.06 o 
  -1   4   4     5424.30     6063.51     94.38 o 
   0   4   4    19201.20    19073.01    152.72 o 
   1   4   4     1728.27     1805.53     45.39 o 
   2   4   4    27273.84    26580.76    328.41 o 
   3   4   4     9516.03     9647.08    174.90 o 
   4   4   4     8441.15     7821.62    327.96 o 
   5   4   4      847.22      747.45     63.96 o 
   6   4   4     1154.78     1230.53    143.58 o 
   7   4   4       29.64      132.16     77.01 o 
   8   4   4        0.04      178.21     95.12 o 
  -9   5   4     1418.40     1320.06    226.92 o 
  -8   5   4     2948.20     3130.08    202.65 o 
  -7   5   4     1685.94     1706.90    151.20 o 
  -6   5   4    10706.31    10899.26    498.69 o 
  -5   5   4     1242.80     1293.69    116.55 o 
  -4   5   4     6877.55     6936.08    247.41 o 
  -3   5   4     1089.49     1283.23    101.47 o 
  -2   5   4     1475.68     1419.85    103.22 o 
  -1   5   4       42.55       74.32     14.41 o 
   0   5   4      227.27      243.98     15.88 o 
   1   5   4      821.17      854.45     37.21 o 
   2   5   4     4454.02     4351.62    133.86 o 
   3   5   4    11195.65    11991.40    317.39 o 
   4   5   4    10222.64     9528.84    322.87 o 
   5   5   4     1882.32     1910.86    151.88 o 
   6   5   4     5668.37     5630.10    353.54 o 
   7   5   4     4167.80     4230.44    269.65 o 
   8   5   4     5777.94     5921.01    346.68 o 
  -9   6   4       68.96       78.83     93.59 o 
  -8   6   4      406.61      551.87     91.98 o 
  -7   6   4     1151.23     1203.97    176.49 o 
  -6   6   4     4877.21     4914.33    194.20 o 
  -5   6   4     4691.58     4570.68    187.52 o 
  -4   6   4    16870.15    16868.86    318.08 o 
  -3   6   4     7968.44     7679.09    265.74 o 
  -2   6   4    83806.60    84466.74   1703.00 o 
  -1   6   4    49490.32    52113.07    754.39 o 
   0   6   4    31699.12    31274.58    276.98 o 
   1   6   4    13842.80    14104.64    183.11 o 
   2   6   4    20951.04    20587.11    326.05 o 
   3   6   4    13204.13    13324.23    279.33 o 
   4   6   4     6066.90     5889.73    242.98 o 
   5   6   4     1806.04     1761.53    148.11 o 
   6   6   4     1176.74     1301.80    141.99 o 
   7   6   4      107.69       47.61     62.21 o 
   8   6   4       13.91      -32.00     63.62 o 
  -9   7   4     1543.82     1508.80    242.53 o 
  -8   7   4     1532.70     2028.04    255.24 o 
  -7   7   4     3472.79     3687.71    226.76 o 
  -6   7   4     3125.07     3163.30    191.56 o 
  -5   7   4     5998.38     5572.46    231.99 o 
  -4   7   4     4293.06     4397.68    185.69 o 
  -3   7   4     2352.56     2262.95    128.55 o 
  -2   7   4     1059.67     1103.37    163.14 o 
  -1   7   4      133.97      133.18     48.33 o 
   0   7   4     1903.56     1818.06     92.98 o 
   1   7   4     2469.92     2459.83     81.62 o 
   2   7   4     6087.49     5916.94    165.53 o 
   3   7   4     5228.47     5182.37    172.77 o 
   4   7   4     6195.43     6223.88    253.05 o 
   5   7   4     4074.11     4175.61    228.02 o 
   6   7   4     3230.35     2883.98    206.84 o 
   7   7   4     3333.63     3667.14    554.30 o 
   8   7   4     2822.43     2931.85    250.47 o 
  -9   8   4       47.83     -107.86    123.87 o 
  -8   8   4      187.86      139.77     85.11 o 
  -7   8   4     2150.89     2377.06    184.18 o 
  -6   8   4     1849.91     1884.60    148.39 o 
  -5   8   4    11068.27    10977.36    422.53 o 
  -4   8   4     7605.10     8379.33    549.08 o 
  -3   8   4    27685.32    27541.21    478.43 o 
  -2   8   4     2496.09     2244.04    143.67 o 
  -1   8   4    38777.49    40985.39   1432.06 o 
   0   8   4    13712.40    13524.07    329.75 o 
   1   8   4    12147.67    11651.56    220.72 o 
   2   8   4     5127.74     4494.61    171.84 o 
   3   8   4     6201.86     5640.61    183.31 o 
   4   8   4     3398.70     3356.83    213.01 o 
   5   8   4     1951.23     2158.39    192.59 o 
   6   8   4      372.93      482.74     89.73 o 
   7   8   4       84.88       82.12     68.61 o 
   8   8   4        3.96       -6.16    115.51 o 
  -8   9   4      837.24      851.76    168.03 o 
  -7   9   4     6259.35     5978.91    372.18 o 
  -6   9   4     1733.47     1850.55    154.56 o 
  -5   9   4     6724.71     6674.05    294.18 o 
  -4   9   4      778.20      798.72     82.22 o 
  -3   9   4     3032.78     2896.18    187.10 o 
  -2   9   4      462.58      484.44     40.67 o 
  -1   9   4        0.44       73.43     48.40 o 
   0   9   4      136.21      104.36     42.07 o 
   1   9   4     4226.97     4053.04    227.87 o 
   2   9   4       88.33       44.75     24.24 o 
   3   9   4     6689.33     6665.68    206.10 o 
   4   9   4     5023.48     4699.08    187.07 o 
   5   9   4     6231.69     6303.19    288.44 o 
   6   9   4     2580.49     2525.58    200.20 o 
   7   9   4     4461.52     4314.90    388.38 o 
   8   9   4     1445.87     1678.82    199.18 o 
  -8  10   4       71.33      164.43     78.24 o 
  -7  10   4     2507.23     2869.77    205.94 o 
  -6  10   4     1137.96     1154.98    181.13 o 
  -5  10   4     6667.03     6719.51    263.46 o 
  -4  10   4     1172.90     1402.36    108.85 o 
  -3  10   4    16796.23    16870.42    848.73 o 
  -2  10   4     2099.22     1794.46    147.22 o 
  -1  10   4    18085.70    18825.95    817.76 o 
   0  10   4      344.12      326.24    190.09 o 
   1  10   4    20435.41    19389.88    315.20 o 
   2  10   4     2068.70     1828.98     99.32 o 
   3  10   4    15944.76    15627.88    335.02 o 
   4  10   4     1973.90     2148.39    130.25 o 
   5  10   4     2365.35     2263.97    145.31 o 
   6  10   4      153.87      164.86     69.56 o 
   7  10   4      156.69      261.19     92.24 o 
   8  10   4        9.53      -67.20     73.91 o 
  -8  11   4      321.84      669.30    202.77 o 
  -7  11   4     5813.03     5734.79    684.34 o 
  -6  11   4      427.92      458.25     88.04 o 
  -5  11   4     3468.67     3398.44    187.95 o 
  -4  11   4       17.79       40.25     45.76 o 
  -3  11   4     1184.59      992.41     79.47 o 
  -2  11   4       76.21       80.90     48.77 o 
  -1  11   4      109.96      139.84     62.88 o 
   0  11   4      276.37      241.56     45.20 o 
   1  11   4     1784.41     1814.41     93.74 o 
   2  11   4      765.97      731.29    102.71 o 
   3  11   4    13187.74    12746.79    308.30 o 
   4  11   4     1151.64     1105.27     96.04 o 
   5  11   4     9235.75     9184.28    299.42 o 
   6  11   4      608.87      581.45    103.61 o 
   7  11   4     4309.66     4225.62    286.79 o 
  -8  12   4       52.54      163.04    106.55 o 
  -7  12   4     2432.20     2566.05    332.72 o 
  -6  12   4      193.51      190.35     78.42 o 
  -5  12   4     9911.29    10043.70    336.10 o 
  -4  12   4      634.07      579.54     74.91 o 
  -3  12   4     7551.86     7359.42    605.69 o 
  -2  12   4     3403.99     3445.11    222.77 o 
  -1  12   4    25499.28    26910.42    973.19 o 
   0  12   4     1964.65     2077.74    138.80 o 
   1  12   4    18026.47    17256.60    461.68 o 
   2  12   4     1688.47     1589.41    111.94 o 
   3  12   4    16649.71    16048.31    356.35 o 
   4  12   4      187.72      234.03     74.49 o 
   5  12   4     2331.51     2491.49    161.10 o 
   6  12   4      148.16      111.56    123.30 o 
   7  12   4      111.73      -12.42     69.88 o 
  -7  13   4     5149.82     4692.81    465.05 o 
  -6  13   4       93.74      -26.20    140.54 o 
  -5  13   4     5885.10     5807.17    498.36 o 
  -4  13   4      553.08      634.97    192.44 o 
  -3  13   4      448.69      421.43     53.18 o 
  -2  13   4        1.26       30.94     49.58 o 
  -1  13   4        7.73      130.16     88.47 o 
   0  13   4      147.83      191.65     60.81 o 
   1  13   4     2023.64     1874.53     76.29 o 
   2  13   4      174.89      203.24     90.92 o 
   3  13   4     9700.06     9659.99    278.87 o 
   4  13   4       56.70      113.17     44.04 o 
   5  13   4     6115.86     6354.91    258.95 o 
   6  13   4       68.06       85.18    100.51 o 
   7  13   4     4102.03     3917.10    337.44 o 
  -7  14   4     1695.77     1769.22    305.79 o 
  -6  14   4        4.24     -132.66    138.13 o 
  -5  14   4     8539.23     8363.75    616.36 o 
  -4  14   4      105.94      224.95    125.89 o 
  -3  14   4    10907.94    10173.55    421.86 o 
  -2  14   4     1440.68     1700.40    394.34 o 
  -1  14   4    17107.77    17676.63    548.65 o 
   0  14   4        2.65       71.44    224.37 o 
   1  14   4    16820.91    15384.81    369.71 o 
   2  14   4       42.36      129.61     35.20 o 
   3  14   4    13814.38    13084.63    334.20 o 
   4  14   4       11.66       39.73     53.37 o 
   5  14   4     1492.51     1424.05    129.10 o 
   6  14   4        0.45       35.24     60.10 o 
  -7  15   4     3859.98     3435.96    427.20 o 
  -6  15   4       78.02     -191.51    191.51 o 
  -5  15   4     3548.73     3583.23    425.36 o 
  -4  15   4      113.39      -56.27    127.63 o 
  -3  15   4     2627.86     2059.85    201.01 o 
  -2  15   4      248.60      337.20     98.79 o 
  -1  15   4        5.02       13.03     66.60 o 
   0  15   4        5.84      130.80     68.57 o 
   1  15   4     3179.95     3313.38    222.61 o 
   2  15   4      116.16       14.81     55.52 o 
   3  15   4     8506.22     8250.61    268.74 o 
   4  15   4        7.21      -33.31     47.96 o 
   5  15   4     4240.68     4566.85    260.89 o 
   6  15   4      100.00      113.17     69.20 o 
  -6  16   4      312.24      504.87    170.28 o 
  -5  16   4     5657.21     4475.13    483.67 o 
  -4  16   4      455.29      407.93    151.63 o 
  -3  16   4    17436.16    18885.24   1467.03 o 
  -2  16   4     1115.93     1381.92    164.38 o 
  -1  16   4    15509.82    16767.01    561.09 o 
   0  16   4     1182.08     1350.10    266.69 o 
   1  16   4    12915.11    12834.06    392.45 o 
   2  16   4       60.48      -67.76     67.76 o 
   3  16   4     8959.61     8657.79    450.83 o 
   4  16   4      610.57      639.53    124.07 o 
   5  16   4     1391.65     1487.90    201.15 o 
   6  16   4       82.99      176.77    128.60 o 
  -6  17   4      482.53      360.89    145.03 o 
  -5  17   4     2315.14     2126.34    347.77 o 
  -4  17   4      303.35      184.36     70.69 o 
  -3  17   4     2014.91     2179.24    213.20 o 
  -2  17   4      365.34      486.92    114.88 o 
  -1  17   4       13.69       77.86     70.46 o 
   0  17   4      205.20      117.76     64.70 o 
   1  17   4      973.23      908.96    143.17 o 
   2  17   4      259.18      168.56     86.29 o 
   3  17   4     3248.95     3187.64    266.88 o 
   4  17   4      591.79      569.78    117.53 o 
   5  17   4     4218.33     4257.38    447.65 o 
  -5  18   4     3417.60     3417.07    443.73 o 
  -4  18   4      436.81      484.08    118.59 o 
  -3  18   4     9338.53    10320.10    471.03 o 
  -2  18   4     1775.15     1885.00    202.29 o 
  -1  18   4     9915.17    11714.56    486.73 o 
   0  18   4     1973.07     2271.94    220.53 o 
   1  18   4     7191.63     8119.65    417.81 o 
   2  18   4     1733.52     1594.59    174.01 o 
   3  18   4     2798.12     2780.10    343.92 o 
   4  18   4     1527.41     1377.79    261.88 o 
   5  18   4     1102.05     1137.73    248.16 o 
  -5  19   4     1303.51     1154.27    280.49 o 
  -4  19   4      272.72      173.42    159.84 o 
  -3  19   4      707.39      980.02    162.65 o 
  -2  19   4      184.77      141.58     96.06 o 
  -1  19   4       36.50       93.92     80.63 o 
   0  19   4       79.55      123.39     75.98 o 
   1  19   4      987.49      885.72    151.95 o 
   2  19   4     1012.64      940.53    165.86 o 
   3  19   4     1698.70     1615.40    275.85 o 
   4  19   4      942.32      936.91    211.11 o 
  -4  20   4     1596.36     1341.74    291.01 o 
  -3  20   4     3818.07     4325.72    490.97 o 
  -2  20   4     4742.88     5217.38    343.83 o 
  -1  20   4     4721.40     5743.17    356.69 o 
   0  20   4     2588.90     2788.71    251.78 o 
   1  20   4     3261.43     3307.28    466.97 o 
   2  20   4     2837.58     2658.18    263.38 o 
   3  20   4     2117.29     2353.25    332.69 o 
  -3  21   4      618.33      733.66    235.60 o 
  -2  21   4       83.62      160.66    171.82 o 
  -1  21   4       23.63      168.67    183.69 o 
   0  21   4      183.99      360.15    118.52 o 
   1  21   4       93.99      174.26     93.01 o 
   2  21   4      926.00     1069.88    171.97 o 
  -1  22   4     2470.92     2920.56    269.42 o 
   0  22   4     2980.41     3326.29    285.99 o 
   1  22   4     2066.48     2387.67    247.09 o 
  -9   0   5     5042.90     5223.76    449.12 o 
  -7   0   5    12486.12    13134.32    557.80 o 
  -5   0   5     8733.75     8993.71    393.26 o 
  -3   0   5     3965.94     4132.10    130.86 o 
  -1   0   5     1330.64     1344.66    152.00 o 
   1   0   5    11656.17    11863.25    367.17 o 
   3   0   5    18022.04    17976.39    565.63 o 
   5   0   5    21108.65    22161.85    760.41 o 
   7   0   5     8538.16     8058.89    528.51 o 
  -9   1   5      462.57      252.54    110.81 o 
  -8   1   5        9.49       -6.29     82.02 o 
  -7   1   5     6901.73     7107.10    285.88 o 
  -6   1   5      471.17      449.11     72.38 o 
  -5   1   5    15042.96    15416.18    376.78 o 
  -4   1   5      546.60      555.03     59.01 o 
  -3   1   5    40833.09    41428.63    404.69 o 
  -2   1   5       23.97      125.17     30.76 o 
  -1   1   5    31241.19    31057.66    474.09 o 
   0   1   5      967.06     1044.34     58.35 o 
   1   1   5    44996.68    45110.07    378.27 o 
   2   1   5      383.22      371.24     56.72 o 
   3   1   5    29700.34    29047.76    523.31 o 
   4   1   5      182.65      284.94     58.83 o 
   5   1   5     4400.60     4486.05    232.03 o 
   6   1   5        8.39       62.56     57.98 o 
   7   1   5      167.21      265.29    103.92 o 
   8   1   5        0.01      -19.91    150.62 o 
  -9   2   5     5234.80     6078.61    478.30 o 
  -8   2   5      357.04      622.08    248.40 o 
  -7   2   5    12115.85    12699.83    390.36 o 
  -6   2   5      822.13      681.79     94.10 o 
  -5   2   5     5127.58     5239.14    208.55 o 
  -4   2   5      507.42      503.56     46.40 o 
  -3   2   5     1754.52     1826.24     66.87 o 
  -2   2   5        9.63        9.51      9.16 o 
  -1   2   5      112.41      141.69     28.37 o 
   0   2   5       50.65       75.23     21.71 o 
   1   2   5     5040.61     5145.19     98.66 o 
   2   2   5      780.37      936.46     80.32 o 
   3   2   5    22385.32    22918.04    465.87 o 
   4   2   5       89.90       85.02     33.79 o 
   5   2   5    12716.90    12721.72    593.75 o 
   6   2   5     4236.66     3805.13    236.68 o 
   7   2   5    10221.07     9879.16    414.67 o 
   8   2   5      572.44      690.17    136.46 o 
  -9   3   5      290.52      300.03     89.32 o 
  -8   3   5      177.27       84.92     51.55 o 
  -7   3   5     4335.26     4444.51    228.20 o 
  -6   3   5      164.72       54.84     75.47 o 
  -5   3   5    11045.97    10706.24    315.13 o 
  -4   3   5     3399.51     3228.57    115.59 o 
  -3   3   5    27130.79    27051.87    313.27 o 
  -2   3   5    14430.79    15076.27    276.98 o 
  -1   3   5    31788.44    32388.70    373.78 o 
   0   3   5    17671.92    18366.53    170.77 o 
   1   3   5    32729.64    33218.66    252.01 o 
   2   3   5     6512.37     6921.28    343.37 o 
   3   3   5    11765.92    11142.22    352.37 o 
   4   3   5      340.25      284.37     49.90 o 
   5   3   5     2729.30     2815.62    186.05 o 
   6   3   5      281.73      289.53    143.77 o 
   7   3   5      185.94      315.38    103.74 o 
   8   3   5        0.38      108.45     87.95 o 
  -9   4   5     3746.55     3782.18    255.36 o 
  -8   4   5     1562.32     1647.18    126.45 o 
  -7   4   5     6374.75     6405.13    307.45 o 
  -6   4   5      346.13      359.36     68.72 o 
  -5   4   5     4904.33     4959.40    216.93 o 
  -4   4   5      812.41      756.40     57.65 o 
  -3   4   5     2812.82     2870.54    106.53 o 
  -2   4   5      199.39      218.26     37.70 o 
  -1   4   5      189.47      218.88     27.09 o 
   0   4   5     2778.39     2805.52     58.89 o 
   1   4   5     6169.86     6100.11    105.34 o 
   2   4   5     8685.73     8730.77    164.22 o 
   3   4   5    10726.09    10243.94    299.30 o 
   4   4   5     3044.43     3054.87    178.61 o 
   5   4   5     4438.16     4526.05    237.01 o 
   6   4   5     4038.05     3913.55    240.24 o 
   7   4   5     8303.21     8275.01    384.10 o 
   8   4   5     1824.65     2054.90    389.68 o 
  -9   5   5      259.19      592.25    162.03 o 
  -8   5   5      794.56      834.93     94.97 o 
  -7   5   5     2485.78     2731.88    192.49 o 
  -6   5   5     2332.75     2246.80    164.71 o 
  -5   5   5    13313.63    12666.73    366.83 o 
  -4   5   5     5204.03     4959.53    210.01 o 
  -3   5   5    35070.24    35112.15    609.58 o 
  -2   5   5    16670.12    17420.19    397.53 o 
  -1   5   5   133815.56   136236.75   1033.48 o 
   0   5   5    20903.28    22210.43    200.77 o 
   1   5   5    23553.48    23075.22    240.14 o 
   2   5   5    13237.72    12849.63    222.20 o 
   3   5   5     7047.79     6560.06    144.60 o 
   4   5   5     2361.54     2266.17    113.32 o 
   5   5   5     1831.21     1834.98    154.41 o 
   6   5   5      446.99      446.72     98.86 o 
   7   5   5      300.37      435.84    103.27 o 
   8   5   5        5.85        7.16     74.70 o 
  -9   6   5     2398.97     2961.00    333.96 o 
  -8   6   5     3490.37     3313.39    213.83 o 
  -7   6   5     6693.44     6715.98    248.98 o 
  -6   6   5     5481.67     5158.85    200.32 o 
  -5   6   5     7114.91     7235.58    298.90 o 
  -4   6   5     1873.13     1802.02    135.46 o 
  -3   6   5     2993.07     2891.36    163.27 o 
  -2   6   5      454.74      417.97     70.30 o 
  -1   6   5      625.52      640.94     35.83 o 
   0   6   5      549.46      560.49     26.29 o 
   1   6   5     2271.10     2201.45     68.22 o 
   2   6   5     2780.11     2839.23     91.25 o 
   3   6   5     3972.58     3822.01    120.14 o 
   4   6   5     4290.72     4143.89    330.23 o 
   5   6   5     6332.03     6392.33    286.14 o 
   6   6   5     5903.58     6431.78    316.06 o 
   7   6   5     6411.27     7519.79    516.51 o 
   8   6   5     2655.68     3262.26    633.16 o 
  -9   7   5      152.56       78.64     98.51 o 
  -8   7   5      860.14      738.52    161.35 o 
  -7   7   5     3210.30     3325.96    417.40 o 
  -6   7   5     4920.70     4898.31    236.46 o 
  -5   7   5     5699.47     6303.14    244.67 o 
  -4   7   5    10693.64    10154.59    245.16 o 
  -3   7   5    21611.05    21770.32    506.24 o 
  -2   7   5    41433.14    41693.70    682.52 o 
  -1   7   5    29874.76    31386.71   1136.49 o 
   0   7   5    26607.81    27447.92    312.75 o 
   1   7   5    20248.35    19708.92    281.19 o 
   2   7   5     9917.81     9726.93    245.69 o 
   3   7   5     6445.32     6375.02    153.55 o 
   4   7   5     2365.44     2240.58     99.52 o 
   5   7   5     1556.24     1674.46    151.63 o 
   6   7   5      326.59      336.68     92.63 o 
   7   7   5      131.41       23.08     79.19 o 
   8   7   5       10.97       -4.88    232.65 o 
  -8   8   5     3312.96     3790.26    337.80 o 
  -7   8   5     4040.22     3777.81    229.42 o 
  -6   8   5     4553.80     4558.56    229.38 o 
  -5   8   5      292.23      271.37     50.89 o 
  -4   8   5     4098.86     3929.06    229.94 o 
  -3   8   5      531.79      492.02     53.69 o 
  -2   8   5      133.05      118.47     43.27 o 
  -1   8   5      271.38      253.08     92.78 o 
   0   8   5     3296.03     3379.65    132.35 o 
   1   8   5     3877.25     3848.28    123.63 o 
   2   8   5     9594.19     9572.68    191.48 o 
   3   8   5     5499.84     5388.83    184.02 o 
   4   8   5     6378.53     6184.38    264.69 o 
   5   8   5     4580.85     4415.88    243.86 o 
   6   8   5     5710.71     4915.41    281.96 o 
   7   8   5     4092.10     4068.67    277.50 o 
   8   8   5     3382.47     3663.34    373.62 o 
  -8   9   5      973.80      916.78    190.96 o 
  -7   9   5      924.47      876.01    115.43 o 
  -6   9   5     5056.63     4847.90    429.66 o 
  -5   9   5      960.50     1101.92    215.37 o 
  -4   9   5    18732.61    19330.48    478.85 o 
  -3   9   5     4690.21     4891.48    209.67 o 
  -2   9   5    59015.44    59476.68   1575.66 o 
  -1   9   5    14926.38    14203.59    545.42 o 
   0   9   5    19065.98    18579.56    355.81 o 
   1   9   5    13481.13    13097.69    248.34 o 
   2   9   5    17057.04    16008.64    410.34 o 
   3   9   5     3762.42     3378.41    147.55 o 
   4   9   5     4875.97     4632.79    191.15 o 
   5   9   5      730.42      872.24    115.58 o 
   6   9   5      542.97      597.55    108.64 o 
   7   9   5      117.35      317.38    100.40 o 
   8   9   5       11.30       98.26     77.53 o 
  -8  10   5     4192.96     4071.12    281.59 o 
  -7  10   5      907.95      848.14    117.78 o 
  -6  10   5     5800.99     5706.41    263.28 o 
  -5  10   5      580.91      725.38     85.50 o 
  -4  10   5     1254.79     1270.83    100.79 o 
  -3  10   5     1278.52     1165.78    259.47 o 
  -2  10   5      191.65      218.72    142.21 o 
  -1  10   5       24.04       14.19     77.48 o 
   0  10   5     1819.82     1922.39    140.98 o 
   1  10   5      478.56      460.99     45.13 o 
   2  10   5     9227.67     9126.41    341.36 o 
   3  10   5     2121.20     2021.88    124.08 o 
   4  10   5    14022.13    13429.34    392.42 o 
   5  10   5     2033.58     2195.42    219.64 o 
   6  10   5     6407.26     6394.82    327.84 o 
   7  10   5     1720.08     1666.07    232.34 o 
  -8  11   5     1072.53     1285.55    249.74 o 
  -7  11   5      315.98      497.10     97.16 o 
  -6  11   5     7444.02     7220.45    300.72 o 
  -5  11   5     2435.27     2598.67    164.15 o 
  -4  11   5     7450.46     7732.30    342.09 o 
  -3  11   5      933.34      800.76    172.90 o 
  -2  11   5    20465.63    20322.33    532.55 o 
  -1  11   5     7134.34     7006.33    676.71 o 
   0  11   5    18355.59    17468.77    463.40 o 
   1  11   5      890.29      795.57     58.82 o 
   2  11   5    18320.41    17788.62    344.53 o 
   3  11   5     1367.82     1364.03    108.25 o 
   4  11   5     6110.19     5927.64    225.14 o 
   5  11   5      160.92      227.28     71.38 o 
   6  11   5      532.03      702.60    124.42 o 
   7  11   5       64.04      159.08     90.96 o 
  -8  12   5     3662.86     3255.36    385.05 o 
  -7  12   5      378.47      517.00    162.19 o 
  -6  12   5     6156.28     5665.57    478.94 o 
  -5  12   5      897.35      990.54    105.59 o 
  -4  12   5     1040.85     1068.93     96.34 o 
  -3  12   5      548.32      519.74     55.62 o 
  -2  12   5      224.69      238.50     70.91 o 
  -1  12   5       83.03       53.16     47.90 o 
   0  12   5     1214.45     1165.07    158.35 o 
   1  12   5        4.71       -2.91     20.27 o 
   2  12   5     7385.82     6868.21    233.36 o 
   3  12   5      813.64      700.15    105.68 o 
   4  12   5    10231.75    10224.57    304.72 o 
   5  12   5      597.50      633.03     95.43 o 
   6  12   5     7001.51     6948.47    633.47 o 
   7  12   5      528.94      469.17    104.26 o 
  -7  13   5       86.88      193.03    126.19 o 
  -6  13   5     6039.01     5204.26    483.48 o 
  -5  13   5      439.40      454.39    176.53 o 
  -4  13   5     8671.08     8649.83    609.90 o 
  -3  13   5      728.89      793.99    120.64 o 
  -2  13   5    17324.70    18552.78    541.66 o 
  -1  13   5      138.69      278.09    116.65 o 
   0  13   5    16481.06    16137.16    638.91 o 
   1  13   5     1094.15     1188.10     71.51 o 
   2  13   5    15916.58    15689.17    333.02 o 
   3  13   5      481.82      508.63     65.56 o 
   4  13   5     4107.09     4040.46    194.84 o 
   5  13   5      353.29      371.33     76.53 o 
   6  13   5      458.65      436.61    102.59 o 
   7  13   5       24.87       80.64     66.50 o 
  -7  14   5       19.50      -80.11    102.22 o 
  -6  14   5     4753.77     4287.31    448.49 o 
  -5  14   5       34.21      161.07    123.17 o 
  -4  14   5     2649.54     1950.44    305.68 o 
  -3  14   5        1.26       81.20    124.46 o 
  -2  14   5       47.54       71.97     56.44 o 
  -1  14   5       19.42       57.69     90.09 o 
   0  14   5     1151.51      972.21    163.69 o 
   1  14   5      600.02      605.23    128.63 o 
   2  14   5     6638.67     6340.02    206.78 o 
   3  14   5        8.32       -6.03     55.22 o 
   4  14   5     8778.57     8335.02    287.57 o 
   5  14   5        1.88       51.79     50.40 o 
   6  14   5     6045.22     6498.78    344.87 o 
  -7  15   5        0.53     -150.73    150.73 o 
  -6  15   5     4764.72     4392.43    468.94 o 
  -5  15   5        2.06      -20.10    115.90 o 
  -4  15   5    10684.52    10370.02    445.76 o 
  -3  15   5       84.71       69.63    110.92 o 
  -2  15   5    17167.73    19083.41    584.73 o 
  -1  15   5     1305.49     1516.60    241.66 o 
   0  15   5    13612.91    13532.70    487.77 o 
   1  15   5       29.17        8.59     66.85 o 
   2  15   5    11961.63    10908.16    421.18 o 
   3  15   5      253.53      245.28    231.23 o 
   4  15   5     3116.77     3535.28    256.37 o 
   5  15   5       32.30      112.40     75.32 o 
   6  15   5      436.48      672.58    194.10 o 
  -6  16   5     2904.07     2441.74    370.39 o 
  -5  16   5       94.61     -160.99    161.65 o 
  -4  16   5     1165.43     1259.70    163.75 o 
  -3  16   5       99.77      142.07     71.67 o 
  -2  16   5      142.48      241.73     78.70 o 
  -1  16   5       50.85       34.66     62.99 o 
   0  16   5     1589.22     1581.55    177.47 o 
   1  16   5       80.64       32.24     52.43 o 
   2  16   5     3148.24     3188.70    231.95 o 
   3  16   5      634.86      414.61    236.85 o 
   4  16   5     4431.22     4305.02    358.39 o 
   5  16   5      220.26      300.20    100.02 o 
  -6  17   5     2642.45     2517.45    380.73 o 
  -5  17   5      268.40       77.64    142.77 o 
  -4  17   5     5756.29     6165.96    577.11 o 
  -3  17   5     1253.64     1323.08    201.60 o 
  -2  17   5    14681.62    16319.21    567.32 o 
  -1  17   5     1365.25     1465.22    173.63 o 
   0  17   5    15624.51    16732.33    736.03 o 
   1  17   5      983.21      817.25    107.80 o 
   2  17   5     6091.82     5588.33    367.10 o 
   3  17   5     1122.29     1068.72    145.30 o 
   4  17   5      728.09      798.78    128.67 o 
   5  17   5       97.16       39.33    144.00 o 
  -5  18   5      306.96       88.44    145.54 o 
  -4  18   5     1291.11     1418.42    298.53 o 
  -3  18   5      154.07      249.99    146.08 o 
  -2  18   5       13.67      137.99     81.29 o 
  -1  18   5        7.20       -9.97    100.62 o 
   0  18   5      721.13      999.65    289.62 o 
   1  18   5      339.99      355.71    193.12 o 
   2  18   5     2143.18     2223.52    205.41 o 
   3  18   5      566.95      461.68    104.38 o 
   4  18   5     1417.06     1338.39    262.84 o 
  -5  19   5      554.97      513.29    184.04 o 
  -4  19   5     3590.13     4285.53    495.83 o 
  -3  19   5     1853.96     2132.81    363.16 o 
  -2  19   5     7639.52     9147.32    437.91 o 
  -1  19   5     1386.04     1601.23    190.87 o 
   0  19   5     5521.85     6691.55    461.00 o 
   1  19   5     1726.74     1853.70    210.27 o 
   2  19   5     2976.32     2877.84    262.22 o 
   3  19   5     1110.04     1155.20    227.58 o 
   4  19   5      438.48      516.33    174.32 o 
  -4  20   5      560.64      558.28    218.10 o 
  -3  20   5      188.43      519.71    223.32 o 
  -2  20   5        1.57      143.20    164.58 o 
  -1  20   5       41.17      186.26     94.50 o 
   0  20   5      417.71      429.36    117.74 o 
   1  20   5      537.93      451.87    111.67 o 
   2  20   5     1286.96     1324.33    190.64 o 
   3  20   5      924.01     1005.51    216.93 o 
  -3  21   5     3742.43     4378.16    502.37 o 
  -2  21   5     3489.19     3973.28    483.64 o 
  -1  21   5     3620.32     4130.89    309.65 o 
   0  21   5     3944.16     4153.01    592.11 o 
   1  21   5     2402.29     2165.97    234.39 o 
   2  21   5     2155.15     2211.88    246.54 o 
  -1  22   5       36.07      -42.26    113.70 o 
   0  22   5       98.96      123.94    170.73 o 
  -8   0   6     2719.06     2508.85    266.86 o 
  -6   0   6    14972.32    15139.73    583.87 o 
  -4   0   6    36425.38    37277.03    469.29 o 
  -2   0   6    10746.05    11126.64    242.62 o 
   0   0   6    13189.63    13535.46    397.77 o 
   2   0   6    74812.59    79446.51   1481.40 o 
   4   0   6    18858.80    19200.40    665.88 o 
   6   0   6      585.05      667.64    170.32 o 
   8   0   6       77.15      101.58    111.28 o 
  -9   1   6        5.77      -43.78     57.05 o 
  -8   1   6     6930.68     7178.21    376.66 o 
  -7   1   6       10.55       51.97     52.87 o 
  -6   1   6    10239.94    10608.48    351.42 o 
  -5   1   6      209.16      211.48     51.38 o 
  -4   1   6     7478.87     7565.31    180.11 o 
  -3   1   6       39.29       48.72     12.68 o 
  -2   1   6      177.97      207.10     19.99 o 
  -1   1   6      254.33      249.75     40.71 o 
   0   1   6     2002.56     1992.87     89.41 o 
   1   1   6     2110.00     2311.72     74.14 o 
   2   1   6    35524.48    37168.20    722.85 o 
   3   1   6      111.65      143.15     46.12 o 
   4   1   6    29186.26    29033.22    599.38 o 
   5   1   6      954.26     1009.34    118.62 o 
   6   1   6    20175.39    19633.77    605.67 o 
   7   1   6      221.41      185.62     77.24 o 
   8   1   6     4724.98     4812.32    319.48 o 
  -9   2   6        7.71      -78.49     78.49 o 
  -8   2   6     1555.06     1686.72    155.56 o 
  -7   2   6       64.08       32.58     58.47 o 
  -6   2   6    11364.74    11468.47    356.04 o 
  -5   2   6      657.52      664.63     76.91 o 
  -4   2   6    44426.61    45557.84    540.04 o 
  -3   2   6     1134.46     1264.55     57.25 o 
  -2   2   6    71439.89    70310.03    884.35 o 
  -1   2   6     2784.41     2832.22    100.15 o 
   0   2   6    36496.05    36180.72    363.97 o 
   1   2   6     8213.48     9086.72    155.80 o 
   2   2   6    40006.24    41719.51    465.77 o 
   3   2   6       16.14       52.84     39.99 o 
   4   2   6     9902.96     9455.94    187.68 o 
   5   2   6        3.91       11.64     59.83 o 
   6   2   6     1327.62     1409.21    156.73 o 
   7   2   6        0.79      101.76     80.84 o 
   8   2   6       75.52      333.52    105.37 o 
  -9   3   6      730.42      596.45    113.02 o 
  -8   3   6     5337.95     5320.46    275.07 o 
  -7   3   6     1444.47     1551.75    138.83 o 
  -6   3   6     7144.84     7365.59    294.20 o 
  -5   3   6      100.51       53.96     65.06 o 
  -4   3   6     6949.45     7204.29    246.23 o 
  -3   3   6      466.74      489.50     36.43 o 
  -2   3   6        9.06       34.19     30.74 o 
  -1   3   6      204.34      268.96     63.06 o 
   0   3   6     5217.55     5295.06     99.97 o 
   1   3   6     1978.90     1986.83     61.44 o 
   2   3   6     9791.66     9654.40    281.76 o 
   3   3   6     1998.76     1938.07    132.19 o 
   4   3   6    13134.58    12385.70    389.97 o 
   5   3   6     5025.54     4966.85    252.76 o 
   6   3   6     7952.93     8643.41    367.59 o 
   7   3   6     1331.71     1459.04    172.77 o 
   8   3   6     4732.51     4761.27    336.44 o 
  -9   4   6      147.03      -25.46     80.89 o 
  -8   4   6     1465.58     1468.50    122.56 o 
  -7   4   6     1448.19     1121.22    186.65 o 
  -6   4   6     6649.91     6868.45    277.58 o 
  -5   4   6      745.31      806.68    115.30 o 
  -4   4   6    27092.30    28145.59    512.02 o 
  -3   4   6    15582.73    16655.65    284.20 o 
  -2   4   6    63205.01    65786.58    742.30 o 
  -1   4   6    27011.38    29123.75    468.60 o 
   0   4   6    32690.79    32497.88    348.06 o 
   1   4   6     7802.02     8147.99    117.94 o 
   2   4   6    16422.26    16019.56    374.92 o 
   3   4   6     2599.21     2802.53    158.85 o 
   4   4   6     4976.00     5061.69    299.09 o 
   5   4   6      728.66      773.16    108.57 o 
   6   4   6      682.50      796.02    126.97 o 
   7   4   6       32.33       42.60     70.08 o 
   8   4   6       32.45      478.40    127.25 o 
  -9   5   6     2117.56     2075.82    279.01 o 
  -8   5   6     5581.49     5750.54    239.62 o 
  -7   5   6     2290.25     2249.41    177.52 o 
  -6   5   6     4069.45     4073.45    219.94 o 
  -5   5   6     1804.38     1673.74    134.28 o 
  -4   5   6     2880.21     2720.04    108.64 o 
  -3   5   6      992.86     1082.51     72.00 o 
  -2   5   6      749.12      814.68     96.08 o 
  -1   5   6      149.82      149.41     19.15 o 
   0   5   6     2388.96     2402.64     72.82 o 
   1   5   6     2989.94     3059.90     79.38 o 
   2   5   6    12018.32    11481.65    214.68 o 
   3   5   6     1721.89     1663.50     65.88 o 
   4   5   6    11170.39    10716.04    526.43 o 
   5   5   6     2815.53     2790.89    194.85 o 
   6   5   6     8644.32     9253.36    386.46 o 
   7   5   6     2365.76     2708.59    227.61 o 
   8   5   6     3874.15     4086.39    302.21 o 
  -9   6   6      242.86      381.39    148.78 o 
  -8   6   6     1249.58     1311.57    158.07 o 
  -7   6   6      921.55      903.13     98.16 o 
  -6   6   6     3901.27     4175.27    229.69 o 
  -5   6   6     8198.09     7852.19    304.11 o 
  -4   6   6    11349.05    11302.91    270.64 o 
  -3   6   6    12615.73    11990.86    352.68 o 
  -2   6   6    49431.23    49430.66   1154.15 o 
  -1   6   6    24112.79    24388.98    257.33 o 
   0   6   6    25824.25    25978.53    277.69 o 
   1   6   6    14305.31    14215.15    171.81 o 
   2   6   6    21255.37    20915.92    322.70 o 
   3   6   6     4139.66     3999.53    120.92 o 
   4   6   6     5096.25     5172.92    244.86 o 
   5   6   6     1399.49     1368.80    137.30 o 
   6   6   6      355.73      646.14    212.44 o 
   7   6   6       37.47      177.62     93.19 o 
   8   6   6       24.28      -84.69    106.70 o 
  -9   7   6     2443.54     2854.15    320.92 o 
  -8   7   6     2957.08     3497.58    322.44 o 
  -7   7   6     2709.85     2698.55    189.97 o 
  -6   7   6     2088.26     2021.14    128.17 o 
  -5   7   6     4354.98     4418.98    233.28 o 
  -4   7   6     1194.80     1336.67    125.62 o 
  -3   7   6      987.97      946.61    104.14 o 
  -2   7   6      451.70      458.01     41.00 o 
  -1   7   6       38.54       46.74     19.43 o 
   0   7   6     2360.00     2415.70     81.52 o 
   1   7   6     3276.86     3318.37    101.97 o 
   2   7   6     8741.87     8816.60    178.47 o 
   3   7   6     8867.06     8423.46    198.00 o 
   4   7   6     7965.95     8385.56    315.90 o 
   5   7   6     4026.68     3927.35    233.49 o 
   6   7   6     5953.30     6234.85    582.57 o 
   7   7   6     3951.67     4174.42    287.54 o 
   8   7   6     2517.22     2541.75    241.68 o 
  -8   8   6      671.31     1012.46    131.36 o 
  -7   8   6     2240.91     2171.47    175.35 o 
  -6   8   6     3930.69     4075.07    218.65 o 
  -5   8   6     5553.99     5090.08    251.80 o 
  -4   8   6     7549.76     7551.80    683.96 o 
  -3   8   6    19213.84    19079.52    702.12 o 
  -2   8   6    39295.13    37384.31    431.09 o 
  -1   8   6     9944.70    10235.30    280.67 o 
   0   8   6    15219.54    14152.70    216.64 o 
   1   8   6    17644.83    17395.45    302.58 o 
   2   8   6    10764.89    10413.52    208.52 o 
   3   8   6     9321.02     9297.98    222.17 o 
   4   8   6     1711.90     1613.07    226.71 o 
   5   8   6     1071.39      966.64    123.24 o 
   6   8   6      483.62      527.40    101.43 o 
   7   8   6       35.76      180.25     96.75 o 
  -8   9   6     1599.43     1447.57    217.47 o 
  -7   9   6     4984.79     4912.58    554.28 o 
  -6   9   6     1996.50     1972.97    173.78 o 
  -5   9   6     1080.51     1158.49    109.14 o 
  -4   9   6      763.42      762.79     76.90 o 
  -3   9   6     1391.66     1339.80    178.53 o 
  -2   9   6        4.70      100.32     58.94 o 
  -1   9   6        9.69       14.82     26.74 o 
   0   9   6      645.28      622.70     59.27 o 
   1   9   6     4999.91     5042.20    153.09 o 
   2   9   6     3248.76     3026.32    130.99 o 
   3   9   6    11593.83    11322.62    259.26 o 
   4   9   6     5049.33     4765.65    409.68 o 
   5   9   6     5861.25     5590.11    327.70 o 
   6   9   6     3372.06     3323.68    237.32 o 
   7   9   6     4431.67     4931.05    731.60 o 
  -8  10   6      269.10      432.42    158.86 o 
  -7  10   6     3245.25     3512.59    444.77 o 
  -6  10   6     1037.84     1100.96    117.13 o 
  -5  10   6     6193.86     6541.66    256.50 o 
  -4  10   6     3377.57     3235.43    155.43 o 
  -3  10   6    47304.28    46313.59    609.80 o 
  -2  10   6     7767.09     8056.06    296.00 o 
  -1  10   6    27725.22    26942.12   1143.98 o 
   0  10   6     6284.64     6042.00    318.59 o 
   1  10   6    20206.35    19893.85    397.18 o 
   2  10   6     3142.95     2956.58    132.42 o 
   3  10   6    12764.20    12517.76    306.72 o 
   4  10   6      573.14      535.39    105.65 o 
   5  10   6     2250.20     2479.51    279.06 o 
   6  10   6      132.11       93.85     79.90 o 
   7  10   6      123.83      179.12    113.79 o 
  -8  11   6      466.10      571.28    169.20 o 
  -7  11   6     5327.60     4674.06    431.12 o 
  -6  11   6      384.26      414.76     76.16 o 
  -5  11   6     4935.57     4763.93    217.25 o 
  -4  11   6     1516.35     1437.91    126.69 o 
  -3  11   6     2388.84     2076.32     84.74 o 
  -2  11   6       46.82       42.80    135.33 o 
  -1  11   6      205.30      168.60    110.10 o 
   0  11   6      418.14      584.58     87.72 o 
   1  11   6     5495.36     5020.56    154.27 o 
   2  11   6     1203.14     1121.30     83.57 o 
   3  11   6     9970.41    10211.18    280.85 o 
   4  11   6     2061.45     2038.81    135.45 o 
   5  11   6     6858.79     6518.91    317.81 o 
   6  11   6     1455.13     1439.90    192.48 o 
   7  11   6     5081.83     5330.39    334.85 o 
  -8  12   6       38.48      -41.24    107.01 o 
  -7  12   6     2871.43     2693.10    350.44 o 
  -6  12   6      528.41      462.72    162.27 o 
  -5  12   6    12463.12    11244.14    685.39 o 
  -4  12   6     1743.21     1780.97    273.53 o 
  -3  12   6    14104.64    14045.71    446.49 o 
  -2  12   6     1070.58     1209.68    127.30 o 
  -1  12   6    11364.78    10616.14    736.73 o 
   0  12   6     1597.11     1673.51    142.62 o 
   1  12   6    15197.22    14177.66    273.57 o 
   2  12   6     1711.19     1431.90     96.20 o 
   3  12   6    13617.18    12722.66    323.48 o 
   4  12   6      457.20      389.28     69.48 o 
   5  12   6     2208.06     2184.46    187.65 o 
   6  12   6       90.60      243.14     87.15 o 
   7  12   6       30.75      216.11    108.21 o 
  -7  13   6     4574.00     4132.11    441.21 o 
  -6  13   6      147.22      -68.79    139.58 o 
  -5  13   6     3999.58     4261.59    437.89 o 
  -4  13   6      416.67      818.91    212.17 o 
  -3  13   6     2125.01     2046.94    174.28 o 
  -2  13   6       23.40       35.98     48.18 o 
  -1  13   6      218.42      311.70     73.84 o 
   0  13   6        4.79       -2.78     42.53 o 
   1  13   6     1375.50     1448.53    133.77 o 
   2  13   6       19.00        9.86     29.37 o 
   3  13   6    14324.73    13855.29    347.15 o 
   4  13   6      791.63      670.93     87.49 o 
   5  13   6     8530.82     9009.30    411.11 o 
   6  13   6      116.42      -44.37     74.63 o 
  -7  14   6     2225.21     2015.36    319.74 o 
  -6  14   6      129.01       -1.58    154.99 o 
  -5  14   6     5749.47     5263.02    501.08 o 
  -4  14   6       38.81       66.19    133.07 o 
  -3  14   6    12964.55    13731.65    474.23 o 
  -2  14   6      757.20      887.96    125.30 o 
  -1  14   6    13496.55    13799.50    468.53 o 
   0  14   6       11.05       35.81     45.57 o 
   1  14   6    11499.37    10700.03    399.32 o 
   2  14   6        1.64       80.68     85.38 o 
   3  14   6    11012.56    10302.24    418.65 o 
   4  14   6      117.40       54.67     48.75 o 
   5  14   6     1790.20     2084.26    159.44 o 
   6  14   6       21.39       66.66     81.97 o 
  -7  15   6     3503.80     3163.83    415.42 o 
  -6  15   6        9.04     -122.20    181.56 o 
  -5  15   6     1879.79     1723.61    306.85 o 
  -4  15   6       15.33       -7.13    108.18 o 
  -3  15   6     1153.07     1169.18    144.99 o 
  -2  15   6       56.32       82.97     70.65 o 
  -1  15   6      119.49      137.64     60.29 o 
   0  15   6       36.14       75.65     73.95 o 
   1  15   6     1784.22     1811.16    169.84 o 
   2  15   6      185.74      204.71    110.11 o 
   3  15   6     5871.78     5748.73    320.11 o 
   4  15   6      185.81      104.24    162.96 o 
   5  15   6     5962.16     6092.32    355.41 o 
   6  15   6       55.57       20.12    113.43 o 
  -6  16   6      104.12     -177.94    185.43 o 
  -5  16   6     4870.48     4863.68    514.79 o 
  -4  16   6      105.74      132.88    120.28 o 
  -3  16   6    16419.95    17600.90    569.90 o 
  -2  16   6      574.66      731.07    122.52 o 
  -1  16   6    15146.43    16560.90    549.10 o 
   0  16   6      774.27      799.98    131.28 o 
   1  16   6    10907.51    10544.56    416.99 o 
   2  16   6      487.91      339.17     84.41 o 
   3  16   6     2947.40     2607.32    223.18 o 
   4  16   6        7.58       37.12     68.68 o 
   5  16   6     1108.25     1271.78    175.93 o 
  -6  17   6      223.79     -188.09    188.09 o 
  -5  17   6     1917.36     1915.82    329.37 o 
  -4  17   6       14.71       98.73    106.63 o 
  -3  17   6      609.09      883.01    247.32 o 
  -2  17   6       15.34       76.97     75.56 o 
  -1  17   6      233.08      348.22     92.96 o 
   0  17   6       43.23       13.79     67.47 o 
   1  17   6     2028.76     2013.44    164.82 o 
   2  17   6      525.61      347.67    101.62 o 
   3  17   6     2315.34     2381.24    220.12 o 
   4  17   6      374.03      260.36     94.35 o 
   5  17   6     3214.44     3550.70    286.29 o 
  -5  18   6     2830.82     2490.18    387.86 o 
  -4  18   6      802.84      720.74    219.32 o 
  -3  18   6     7153.87     8063.19    671.07 o 
  -2  18   6     1412.45     1795.39    196.96 o 
  -1  18   6     8951.13    10105.75    444.75 o 
   0  18   6      605.42      776.62    144.45 o 
   1  18   6     7297.51     7084.46    389.70 o 
   2  18   6      703.33      465.26    103.30 o 
   3  18   6     1490.58     1648.01    233.06 o 
   4  18   6       55.88       -2.40    127.36 o 
  -4  19   6      329.92      760.72    261.27 o 
  -3  19   6      213.53      185.59    144.12 o 
  -2  19   6       18.48       74.48    134.10 o 
  -1  19   6      202.93       45.26     64.29 o 
   0  19   6      376.41      495.11    119.15 o 
   1  19   6      935.34      874.78    171.13 o 
   2  19   6     1049.35      734.44    195.64 o 
   3  19   6     2588.00     2730.51    341.49 o 
  -4  20   6     1740.19     2311.66    397.90 o 
  -3  20   6     4363.99     4729.39    533.58 o 
  -2  20   6     2779.88     2793.81    415.00 o 
  -1  20   6     6003.78     7102.01    633.92 o 
   0  20   6     1455.92     1601.46    197.61 o 
   1  20   6     3490.15     4456.50    324.67 o 
   2  20   6     1899.63     1807.36    221.57 o 
   3  20   6     1886.33     2400.99    333.36 o 
  -2  21   6       22.05       13.19    136.19 o 
  -1  21   6       33.40      -82.26    147.35 o 
   0  21   6      235.20      236.08    211.53 o 
   1  21   6      544.63      573.73    133.92 o 
  -9   0   7     2876.49     2514.13    287.85 o 
  -7   0   7     9796.30    10758.42    538.18 o 
  -5   0   7     8645.47     9150.84    424.78 o 
  -3   0   7      517.92      568.68     51.06 o 
  -1   0   7     1167.55     1167.78    117.57 o 
   1   0   7    19694.63    19910.85    637.31 o 
   3   0   7    19998.33    19899.18    667.47 o 
   5   0   7    19410.31    18816.41    738.97 o 
   7   0   7    10058.84     9886.09    612.95 o 
  -9   1   7      501.99      458.45     92.66 o 
  -8   1   7       34.14      -46.34     65.90 o 
  -7   1   7     8140.60     8091.63    326.72 o 
  -6   1   7      184.24      250.80     59.88 o 
  -5   1   7    25410.46    26592.86    426.72 o 
  -4   1   7        8.09       52.91     34.14 o 
  -3   1   7    39071.22    39002.25    406.59 o 
  -2   1   7      677.66      806.22     48.53 o 
  -1   1   7    31399.14    30195.44   1070.03 o 
   0   1   7     1154.12     1096.49     80.73 o 
   1   1   7    44438.09    44698.55    807.25 o 
   2   1   7     1401.68     1441.74     71.27 o 
   3   1   7    15979.36    15617.83    445.42 o 
   4   1   7      121.65      121.42     98.44 o 
   5   1   7     3392.54     3327.85    216.69 o 
   6   1   7       24.10       59.37     60.33 o 
   7   1   7        0.42      104.63     96.65 o 
   8   1   7        7.38      -93.61     93.61 o 
  -9   2   7     3698.15     3902.02    253.35 o 
  -8   2   7      232.22      109.98     58.19 o 
  -7   2   7     9116.06     9755.27    360.63 o 
  -6   2   7       10.53      -28.66     52.92 o 
  -5   2   7     7311.54     7371.76    252.93 o 
  -4   2   7       29.28       18.42     23.23 o 
  -3   2   7     1830.78     1834.91     73.15 o 
  -2   2   7       50.17       78.31     31.57 o 
  -1   2   7     1171.23     1044.42     65.64 o 
   0   2   7      322.44      313.15     35.27 o 
   1   2   7    12124.00    12437.38    234.61 o 
   2   2   7     3879.25     4083.33    138.18 o 
   3   2   7    15466.37    15708.27    412.89 o 
   4   2   7      438.85      384.62     47.67 o 
   5   2   7    17403.29    16596.04    793.89 o 
   6   2   7      556.19      712.96    119.34 o 
   7   2   7     8575.79     8616.95    409.28 o 
   8   2   7      175.43       47.29     80.56 o 
  -9   3   7      592.81      694.93     97.43 o 
  -8   3   7      189.14      282.36     79.44 o 
  -7   3   7     4281.94     4604.76    245.48 o 
  -6   3   7     1568.88     1691.01    135.08 o 
  -5   3   7    15259.08    14708.19    827.78 o 
  -4   3   7     1927.82     1899.50     96.99 o 
  -3   3   7    32916.86    31374.23    391.37 o 
  -2   3   7    15989.90    17531.28    327.62 o 
  -1   3   7    27641.56    27592.73    280.16 o 
   0   3   7     7584.35     7765.19    132.16 o 
   1   3   7    33096.35    32686.03    324.82 o 
   2   3   7     1306.56     1436.99    116.09 o 
   3   3   7     8025.52     7669.46    427.46 o 
   4   3   7      141.17      117.78     22.54 o 
   5   3   7      595.72      554.74     97.37 o 
   6   3   7        2.92       25.84     89.70 o 
   7   3   7        2.03      227.92    102.40 o 
   8   3   7        1.33       -9.57     81.39 o 
  -9   4   7     3614.72     3502.17    201.87 o 
  -8   4   7     1267.42     1309.95    166.91 o 
  -7   4   7     4327.31     4660.17    369.79 o 
  -6   4   7     3534.38     3210.01    191.62 o 
  -5   4   7     3863.12     3828.47    144.70 o 
  -4   4   7      544.39      531.08     50.25 o 
  -3   4   7      510.79      512.22     42.55 o 
  -2   4   7        6.31       12.98     27.04 o 
  -1   4   7     1976.77     2025.33    117.36 o 
   0   4   7      601.17      674.09     41.43 o 
   1   4   7     7005.81     7006.56    148.04 o 
   2   4   7       52.50       50.98     39.39 o 
   3   4   7     9498.93     9085.82    525.61 o 
   4   4   7     2304.46     2308.54    165.70 o 
   5   4   7     6291.53     6259.74    296.48 o 
   6   4   7     1400.50     1550.94    187.01 o 
   7   4   7     6330.04     6437.36    353.98 o 
   8   4   7      793.13      557.55    127.27 o 
  -9   5   7      481.94      582.46     95.22 o 
  -8   5   7      873.94      865.94     98.81 o 
  -7   5   7     2927.08     2934.79    206.90 o 
  -6   5   7     3475.99     3593.50    209.40 o 
  -5   5   7     7405.68     7380.93    204.42 o 
  -4   5   7     5392.27     5460.37    160.15 o 
  -3   5   7    27562.89    27586.32    933.80 o 
  -2   5   7     6915.42     7122.04    205.93 o 
  -1   5   7    32954.85    32173.58    523.93 o 
   0   5   7     9211.59     9203.73    177.20 o 
   1   5   7    28375.11    28186.45    298.16 o 
   2   5   7     3873.71     3764.02    185.38 o 
   3   5   7     8189.91     7618.97    283.19 o 
   4   5   7     1404.08     1586.98    273.60 o 
   5   5   7     1290.15     1298.39    137.42 o 
   6   5   7      154.93      208.86    117.43 o 
   7   5   7        2.99      196.06     95.96 o 
   8   5   7       16.33       80.23     73.06 o 
  -9   6   7     2595.07     2705.91    312.49 o 
  -8   6   7     2758.05     2495.59    204.70 o 
  -7   6   7     3322.37     3195.57    216.80 o 
  -6   6   7     1054.95      975.27    119.87 o 
  -5   6   7      531.13      390.13     75.48 o 
  -4   6   7      728.71      701.36     53.82 o 
  -3   6   7      483.04      483.27     39.49 o 
  -2   6   7      143.63      147.74     36.09 o 
  -1   6   7      247.37      298.96     39.35 o 
   0   6   7     2386.68     2319.72     70.86 o 
   1   6   7     8371.23     8203.57    145.10 o 
   2   6   7     6311.18     6184.31    165.53 o 
   3   6   7    11847.90    11348.88    218.26 o 
   4   6   7     3801.97     3670.30    214.13 o 
   5   6   7     2840.62     2749.45    245.66 o 
   6   6   7     2923.37     2884.82    222.57 o 
   7   6   7     4151.92     4154.86    483.69 o 
   8   6   7     1490.37     1528.26    202.23 o 
  -8   7   7      974.14     1063.14    174.56 o 
  -7   7   7     2844.60     2795.79    162.94 o 
  -6   7   7     1025.20     1046.45    164.03 o 
  -5   7   7     1613.01     1599.32    139.37 o 
  -4   7   7     9855.95     9464.44    215.05 o 
  -3   7   7     9718.45     9837.85    218.14 o 
  -2   7   7     4942.05     4669.01    117.29 o 
  -1   7   7     9579.29     8803.35    142.82 o 
   0   7   7    14595.30    14009.13    180.88 o 
   1   7   7    20552.42    19923.45    442.53 o 
   2   7   7    11490.29    11466.79    323.23 o 
   3   7   7     4658.69     4095.93    134.05 o 
   4   7   7     1546.05     1469.40    168.26 o 
   5   7   7      551.54      485.35    157.28 o 
   6   7   7      178.59      163.57     72.99 o 
   7   7   7       17.23      113.98     80.48 o 
  -8   8   7     2423.04     2422.12    480.78 o 
  -7   8   7     2646.40     2525.98    229.52 o 
  -6   8   7     1462.86     1391.77    107.88 o 
  -5   8   7      709.59      660.34     69.45 o 
  -4   8   7      880.98      897.54    112.79 o 
  -3   8   7      273.08      280.11     42.23 o 
  -2   8   7       72.24       87.09     20.55 o 
  -1   8   7      218.11      235.99     33.94 o 
   0   8   7     2475.02     2549.85     89.01 o 
   1   8   7     3663.31     3681.36    136.10 o 
   2   8   7     6838.40     6672.64    188.71 o 
   3   8   7     3278.81     2915.09    120.93 o 
   4   8   7     2130.74     2168.89    168.69 o 
   5   8   7     2621.63     2716.07    203.18 o 
   6   8   7     4450.39     4633.35    283.91 o 
   7   8   7     2223.18     2140.36    211.42 o 
  -8   9   7     1058.24     1291.01    149.89 o 
  -7   9   7     1494.54     1524.65    246.54 o 
  -6   9   7     5899.94     6217.47    271.68 o 
  -5   9   7     3741.81     3968.54    197.07 o 
  -4   9   7     8041.70     8444.81    542.75 o 
  -3   9   7    13999.22    14344.47    265.44 o 
  -2   9   7    27735.55    27649.71   1046.81 o 
  -1   9   7     5029.03     4711.38    189.37 o 
   0   9   7    16182.97    14992.31    404.74 o 
   1   9   7     7255.50     7378.44    196.84 o 
   2   9   7    10130.25     9894.84    252.56 o 
   3   9   7      902.89      901.74    180.86 o 
   4   9   7     1620.13     1333.61    136.60 o 
   5   9   7      253.99      320.88     85.71 o 
   6   9   7      188.63      121.37     77.58 o 
   7   9   7        1.01      -51.16     85.41 o 
  -8  10   7     3392.07     3494.87    373.53 o 
  -7  10   7     1099.75     1044.53    212.32 o 
  -6  10   7     5423.79     5540.23    257.23 o 
  -5  10   7     1169.37     1229.63    110.34 o 
  -4  10   7     2112.06     1980.84    238.22 o 
  -3  10   7        2.92       -3.51     13.61 o 
  -2  10   7        1.90       13.93     63.02 o 
  -1  10   7      132.99      218.89     74.60 o 
   0  10   7     1450.64     1587.08    123.42 o 
   1  10   7     1057.60      964.40     71.34 o 
   2  10   7     9505.96     9098.57    244.79 o 
   3  10   7     2252.72     2179.33    159.79 o 
   4  10   7     5164.50     5728.80    278.40 o 
   5  10   7      945.83     1034.43    316.21 o 
   6  10   7     7610.32     7802.12    380.47 o 
   7  10   7     1113.21      986.54    154.60 o 
  -8  11   7     1428.11     1462.24    256.78 o 
  -7  11   7      524.57      474.28    155.01 o 
  -6  11   7     6333.51     5778.09    469.11 o 
  -5  11   7     1643.59     1912.44    430.99 o 
  -4  11   7    18387.90    18334.21    393.33 o 
  -3  11   7      242.21      270.58     47.69 o 
  -2  11   7    21680.09    21685.07   1583.06 o 
  -1  11   7     4262.71     4358.13    213.93 o 
   0  11   7    14276.87    14029.59    665.04 o 
   1  11   7     1849.80     1677.32    117.96 o 
   2  11   7    18787.79    17396.44    354.38 o 
   3  11   7      294.77      374.49     64.57 o 
   4  11   7     2870.04     2727.66    194.55 o 
   5  11   7      195.36      142.06     68.78 o 
   6  11   7      340.34      421.78    134.21 o 
   7  11   7        5.10        9.85     70.33 o 
  -7  12   7      123.81       66.83     96.20 o 
  -6  12   7     3506.85     3102.38    355.96 o 
  -5  12   7       26.44      186.32    132.50 o 
  -4  12   7     3286.98     3128.47    270.23 o 
  -3  12   7      128.31      168.11     78.97 o 
  -2  12   7      179.38      164.42    159.86 o 
  -1  12   7        1.23       62.79     42.96 o 
   0  12   7     2563.75     2458.94    169.61 o 
   1  12   7       19.74       -0.08     21.78 o 
   2  12   7     9837.60     9609.82    259.25 o 
   3  12   7      797.98      750.59     82.92 o 
   4  12   7     7935.84     7532.45    668.58 o 
   5  12   7      215.01      323.75     89.89 o 
   6  12   7     7541.32     8152.76    395.56 o 
  -7  13   7       32.28      -50.88     95.43 o 
  -6  13   7     5331.39     5069.00    483.57 o 
  -5  13   7       78.26      -54.55    123.26 o 
  -4  13   7    18300.39    16135.26    879.55 o 
  -3  13   7      351.87      224.49     65.44 o 
  -2  13   7    13196.15    14187.81    605.57 o 
  -1  13   7       48.27      184.91     59.00 o 
   0  13   7    11682.58    11777.06    851.14 o 
   1  13   7       24.96      -47.06     47.06 o 
   2  13   7    14251.84    13551.67    442.11 o 
   3  13   7       73.14       78.96     66.09 o 
   4  13   7     2987.52     2802.80    168.61 o 
   5  13   7       12.59       -7.02     61.44 o 
   6  13   7      335.80      509.50    180.60 o 
  -7  14   7        5.81     -179.32    179.32 o 
  -6  14   7     3324.94     2749.92    370.76 o 
  -5  14   7       65.97      194.76    136.71 o 
  -4  14   7     2070.01     1649.56    299.01 o 
  -3  14   7       31.90       30.44     72.12 o 
  -2  14   7       10.05        8.91     46.63 o 
  -1  14   7        2.89       -7.58     45.27 o 
   0  14   7      976.84      955.14    104.48 o 
   1  14   7      153.79       93.55     52.05 o 
   2  14   7     4918.97     4771.56    273.63 o 
   3  14   7      333.30      289.19     81.99 o 
   4  14   7     7381.53     7248.98    658.03 o 
   5  14   7        0.23       11.89     85.25 o 
   6  14   7     5116.66     5364.52    497.09 o 
  -6  15   7     4219.75     3456.62    428.45 o 
  -5  15   7       15.47       54.91    107.10 o 
  -4  15   7     5301.98     6171.42    563.81 o 
  -3  15   7      432.04      517.33    175.28 o 
  -2  15   7    12367.24    14003.28    477.28 o 
  -1  15   7     1955.40     1793.11    169.87 o 
   0  15   7    11650.57    11302.69    435.19 o 
   1  15   7      843.47      677.36    110.16 o 
   2  15   7     6286.77     6260.23    427.65 o 
   3  15   7      201.94      205.16     71.44 o 
   4  15   7     1570.52     1584.70    255.30 o 
   5  15   7        0.53     -145.80    145.80 o 
  -6  16   7     2102.02     2124.10    367.39 o 
  -5  16   7      100.43      165.05    145.32 o 
  -4  16   7     1166.72     1337.10    292.53 o 
  -3  16   7      229.15      348.21    195.22 o 
  -2  16   7       21.39      -10.04     56.48 o 
  -1  16   7        0.56       24.06     69.58 o 
   0  16   7      790.63      778.29    118.75 o 
   1  16   7      147.37      117.31     57.50 o 
   2  16   7     4303.36     4372.82    277.86 o 
   3  16   7       74.60       15.05     62.33 o 
   4  16   7     3396.80     3426.51    266.20 o 
   5  16   7      219.64      201.44    138.95 o 
  -5  17   7      242.44       95.51    145.14 o 
  -4  17   7     6803.86     7954.73    674.08 o 
  -3  17   7     1300.83     1119.14    277.00 o 
  -2  17   7    11435.51    12147.30    806.81 o 
  -1  17   7      151.40      254.23     73.28 o 
   0  17   7    10140.85    10186.23    440.31 o 
   1  17   7      772.58      785.51    106.10 o 
   2  17   7     6279.43     6677.33    811.46 o 
   3  17   7       15.44        6.51     66.21 o 
   4  17   7     1139.41     1325.46    177.96 o 
  -5  18   7      379.57      294.51    147.73 o 
  -4  18   7      467.42      692.52    258.79 o 
  -3  18   7       55.46      254.85    146.36 o 
  -2  18   7        4.11      -82.39    142.99 o 
  -1  18   7       30.93       -7.90    119.32 o 
   0  18   7     1122.15     1178.79    167.28 o 
   1  18   7      522.08      534.48    126.28 o 
   2  18   7     3347.10     3554.09    261.99 o 
   3  18   7      444.73      341.23     97.36 o 
   4  18   7     2191.59     2360.36    235.69 o 
  -4  19   7     2803.96     3303.16    465.94 o 
  -3  19   7     1666.64     2363.81    380.04 o 
  -2  19   7     5443.51     5505.61    568.59 o 
  -1  19   7     1373.71     1972.77    344.80 o 
   0  19   7     7789.96     8716.20    953.97 o 
   1  19   7     1394.96     1306.64    177.66 o 
   2  19   7     3269.82     3225.88    323.83 o 
   3  19   7      717.15      859.42    143.73 o 
  -3  20   7      122.97      120.29    138.15 o 
  -2  20   7        0.28     -176.75    176.75 o 
  -1  20   7      173.87      359.13    153.88 o 
   0  20   7      515.57      524.77    187.47 o 
   1  20   7      571.87      648.92    136.94 o 
   2  20   7     1556.40     1521.84    522.65 o 
  -2  21   7     2764.24     3423.85    467.65 o 
  -1  21   7     3540.36     4482.99    529.97 o 
   0  21   7     3854.04     3722.37    493.14 o 
   1  21   7     3173.71     2572.65    415.09 o 
  -8   0   8     3175.25     3484.40    333.52 o 
  -6   0   8    13248.42    13799.51    587.83 o 
  -4   0   8    43604.18    44460.46    748.35 o 
  -2   0   8    82766.21    82722.39   1332.68 o 
   0   0   8    24828.37    24365.07    841.19 o 
   2   0   8     9387.28     8961.62    440.09 o 
   4   0   8     8495.77     7826.33    453.55 o 
   6   0   8     1083.88     1049.95    216.91 o 
   8   0   8       39.48      367.59    159.77 o 
  -9   1   8       38.50       26.89     98.88 o 
  -8   1   8     6768.60     7035.93    332.45 o 
  -7   1   8      277.35      338.45     79.51 o 
  -6   1   8     7246.17     7177.20    295.59 o 
  -5   1   8       19.01       70.46     34.91 o 
  -4   1   8     4308.03     4387.46    126.62 o 
  -3   1   8       15.32       29.62     16.78 o 
  -2   1   8      168.61      172.07     27.63 o 
  -1   1   8       28.51       50.71     42.95 o 
   0   1   8     3997.82     3984.85    229.75 o 
   1   1   8      688.84      751.71     58.51 o 
   2   1   8     8434.36     8297.33    196.48 o 
   3   1   8       13.98      -16.89     44.91 o 
   4   1   8    17032.12    17356.38    499.34 o 
   5   1   8      104.31      142.44     64.68 o 
   6   1   8    13862.65    13175.05    482.28 o 
   7   1   8       78.23      141.28     81.92 o 
   8   1   8     2972.35     3465.17    286.05 o 
  -9   2   8       31.96       15.67     67.57 o 
  -8   2   8     2333.15     2455.51    195.91 o 
  -7   2   8      760.42      591.45     95.02 o 
  -6   2   8    12047.20    11931.05    386.74 o 
  -5   2   8      618.84      734.83     63.33 o 
  -4   2   8    35240.72    35574.23    468.51 o 
  -3   2   8     9056.29     9208.89    256.31 o 
  -2   2   8    48444.73    48126.34    726.88 o 
  -1   2   8     2964.52     3115.72    119.63 o 
   0   2   8    22182.84    22604.75    387.55 o 
   1   2   8     1893.25     1873.57     91.61 o 
   2   2   8    13791.32    13643.05    247.41 o 
   3   2   8      121.02      184.48     52.26 o 
   4   2   8     4673.42     4724.95    249.19 o 
   5   2   8        4.63      101.00     84.08 o 
   6   2   8      253.11      401.81    114.28 o 
   7   2   8        3.34       83.91     72.66 o 
   8   2   8      103.38      236.85    129.93 o 
  -9   3   8      548.58      576.48    129.63 o 
  -8   3   8     5084.48     5176.25    284.32 o 
  -7   3   8     1311.38     1203.52    130.25 o 
  -6   3   8     3956.76     4249.53    213.62 o 
  -5   3   8      543.15      442.19     50.81 o 
  -4   3   8     2044.20     2209.11     97.35 o 
  -3   3   8      107.83      136.00     37.61 o 
  -2   3   8       33.17       22.40     32.60 o 
  -1   3   8      128.93      140.80     28.86 o 
   0   3   8     5659.67     5635.20    118.19 o 
   1   3   8     3054.59     3063.70     98.82 o 
   2   3   8    13708.40    13334.79    251.42 o 
   3   3   8     1831.26     1616.68    136.52 o 
   4   3   8    16767.19    16159.75    468.31 o 
   5   3   8     1142.77     1272.15    143.25 o 
   6   3   8    10650.29     9921.22    417.24 o 
   7   3   8      779.81      848.92    155.24 o 
   8   3   8     3192.35     3500.51    293.20 o 
  -9   4   8      224.87      128.81     49.75 o 
  -8   4   8     2260.19     2294.40    303.12 o 
  -7   4   8     1070.50      883.17    169.09 o 
  -6   4   8     2948.48     3061.18    189.18 o 
  -5   4   8     4147.99     3983.39    146.06 o 
  -4   4   8    16407.19    16048.23    278.44 o 
  -3   4   8      637.40      673.78     79.24 o 
  -2   4   8    26411.71    26241.06    441.81 o 
  -1   4   8    12548.06    12894.18    173.01 o 
   0   4   8    41874.93    41534.90    416.51 o 
   1   4   8    11538.63    12416.09    215.30 o 
   2   4   8    18154.70    19247.47    648.62 o 
   3   4   8     1884.12     2034.76    157.07 o 
   4   4   8     2203.02     2418.09    180.66 o 
   5   4   8       85.15      189.40     68.79 o 
   6   4   8      237.62      285.56    142.68 o 
   7   4   8        0.66       38.16    178.24 o 
  -9   5   8     1351.21     1351.69    129.61 o 
  -8   5   8     4848.98     4857.96    282.73 o 
  -7   5   8     1694.53     1532.38    159.28 o 
  -6   5   8      874.21      900.28    108.83 o 
  -5   5   8     1136.82     1064.63    112.68 o 
  -4   5   8     1718.11     1660.26    108.80 o 
  -3   5   8       41.70       55.06     37.99 o 
  -2   5   8        5.43       63.25     36.43 o 
  -1   5   8      596.93      572.62     36.46 o 
   0   5   8     5018.67     5072.43    113.01 o 
   1   5   8     5375.49     5581.69    142.62 o 
   2   5   8    13671.48    13308.17    565.68 o 
   3   5   8     5944.48     6019.49    263.87 o 
   4   5   8     7684.49     7741.81    321.51 o 
   5   5   8     5009.15     5399.38    287.02 o 
   6   5   8     6803.04     6761.51    348.80 o 
   7   5   8     2112.48     2108.72    213.85 o 
  -9   6   8      402.96      310.20     74.39 o 
  -8   6   8     1773.50     1941.30    180.74 o 
  -7   6   8     2214.12     2236.42    214.77 o 
  -6   6   8     2933.48     2904.13    194.54 o 
  -5   6   8     6160.42     5773.90    260.64 o 
  -4   6   8    17571.83    17524.30    391.48 o 
  -3   6   8    14452.01    14660.84    330.87 o 
  -2   6   8    24117.35    24451.54    754.60 o 
  -1   6   8     9518.80     8946.25    171.47 o 
   0   6   8    31068.46    32138.02    336.64 o 
   1   6   8    10316.80    10461.64    269.81 o 
   2   6   8    12626.04    12851.98    378.73 o 
   3   6   8     4347.25     4635.40    231.92 o 
   4   6   8     2902.53     2912.47    197.26 o 
   5   6   8      491.02      512.06    122.62 o 
   6   6   8      470.41      344.65    198.75 o 
   7   6   8        1.13      144.02     89.00 o 
  -8   7   8     2861.37     3108.98    204.65 o 
  -7   7   8     2181.51     2392.97    167.38 o 
  -6   7   8     2654.81     2613.61    229.98 o 
  -5   7   8      372.30      531.81    102.96 o 
  -4   7   8     1597.53     1526.71    113.69 o 
  -3   7   8      379.57      336.68     73.98 o 
  -2   7   8       27.45       11.17     24.39 o 
  -1   7   8     1305.86     1292.27     80.93 o 
   0   7   8     1790.25     1810.45     72.17 o 
   1   7   8     4159.77     4433.67    148.06 o 
   2   7   8     5788.43     5369.93    172.98 o 
   3   7   8     6352.10     6474.33    309.59 o 
   4   7   8     1893.11     2032.61    165.68 o 
   5   7   8     5055.32     5074.84    283.98 o 
   6   7   8     5574.95     5737.00    441.89 o 
   7   7   8     2780.25     2989.59    495.73 o 
  -8   8   8      989.58     1068.93    135.80 o 
  -7   8   8     1859.23     1882.77    157.14 o 
  -6   8   8     4217.28     4080.79    238.24 o 
  -5   8   8     3176.64     3205.13    214.50 o 
  -4   8   8     5311.61     5235.07    266.43 o 
  -3   8   8    17833.02    17279.26    367.93 o 
  -2   8   8     8925.44     9354.32    213.29 o 
  -1   8   8    16925.12    16498.50    235.33 o 
   0   8   8     7952.14     7950.22    153.98 o 
   1   8   8    11813.75    11919.90    352.10 o 
   2   8   8     8789.83     8334.50    303.17 o 
   3   8   8     2926.52     2997.17    189.71 o 
   4   8   8     1516.40     1556.73    145.65 o 
   5   8   8      550.60      498.36    109.60 o 
   6   8   8       76.39       63.76     97.32 o 
   7   8   8        0.65      165.31     96.38 o 
  -8   9   8     1631.83     1786.99    257.67 o 
  -7   9   8     2370.49     2586.08    259.03 o 
  -6   9   8     1040.05     1144.47    119.66 o 
  -5   9   8     1443.69     1427.12    105.09 o 
  -4   9   8      923.19      849.19     74.72 o 
  -3   9   8      430.53      364.34     38.07 o 
  -2   9   8      120.24      140.19     27.70 o 
  -1   9   8     1142.62     1034.39     83.71 o 
   0   9   8      966.66      992.91     58.26 o 
   1   9   8     9209.84     9186.04    235.87 o 
   2   9   8     7015.01     6994.53    276.98 o 
   3   9   8     5762.94     5736.33    265.77 o 
   4   9   8     2743.20     2872.12    274.85 o 
   5   9   8     9361.20     9389.63    393.70 o 
   6   9   8     3012.58     2891.89    233.94 o 
   7   9   8     3336.36     3702.18    846.32 o 
  -8  10   8      599.23      337.36    133.97 o 
  -7  10   8     2798.51     2462.67    301.10 o 
  -6  10   8     1006.37      669.76    167.19 o 
  -5  10   8    10704.94    10913.14    383.72 o 
  -4  10   8     3888.12     4079.95    136.89 o 
  -3  10   8    26719.37    25136.82    336.43 o 
  -2  10   8     8473.81     8898.96    363.63 o 
  -1  10   8    18199.29    17645.99    407.15 o 
   0  10   8     8202.22     7836.81    212.24 o 
   1  10   8    17713.67    17622.10    338.32 o 
   2  10   8     2727.64     2556.59    211.95 o 
   3  10   8     3850.99     4292.96    231.26 o 
   4  10   8      556.09      621.21    104.03 o 
   5  10   8      834.03      849.70    227.45 o 
   6  10   8       24.96       18.29     80.73 o 
   7  10   8        3.67      106.49    164.79 o 
  -8  11   8      691.33      894.58    207.42 o 
  -7  11   8     3424.68     3424.69    369.95 o 
  -6  11   8      218.04      131.11     93.63 o 
  -5  11   8     2753.97     2471.06    322.93 o 
  -4  11   8      168.80       43.98     89.58 o 
  -3  11   8       50.21      139.84     47.71 o 
  -2  11   8       15.80       73.57     41.52 o 
  -1  11   8      638.33      565.65     89.87 o 
   0  11   8      291.53      328.34     65.04 o 
   1  11   8     6456.60     6677.70    196.09 o 
   2  11   8      126.20      104.13     42.18 o 
   3  11   8     9776.24     9692.46    354.47 o 
   4  11   8     1471.76     1317.78    142.42 o 
   5  11   8    10171.57    10148.22    417.68 o 
   6  11   8      597.48      531.05    109.24 o 
  -7  12   8     3562.35     3614.46    398.99 o 
  -6  12   8      644.55      316.86    142.96 o 
  -5  12   8    10612.31    10504.67    679.62 o 
  -4  12   8     1914.58     1541.44    258.43 o 
  -3  12   8    30412.25    30574.60    630.18 o 
  -2  12   8     1888.72     1998.23    144.73 o 
  -1  12   8    13098.67    12834.58    700.59 o 
   0  12   8     1363.92     1628.06    136.46 o 
   1  12   8    11367.59    10927.52    252.10 o 
   2  12   8       78.69       79.07     32.45 o 
   3  12   8     3737.37     3748.14    442.14 o 
   4  12   8      350.55      249.04    245.84 o 
   5  12   8     1204.27     1187.66    150.25 o 
   6  12   8       26.41       19.16     67.53 o 
  -7  13   8     3009.45     2772.97    373.94 o 
  -6  13   8      118.00       56.08    120.51 o 
  -5  13   8     1867.99     1732.15    294.69 o 
  -4  13   8       85.43       32.26    109.36 o 
  -3  13   8       33.61       -3.77     95.00 o 
  -2  13   8        1.02       -7.63     48.89 o 
  -1  13   8     1308.12     1313.39    128.59 o 
   0  13   8        4.44       25.22     72.96 o 
   1  13   8     4430.83     4536.85    582.62 o 
   2  13   8       24.83       36.56     49.09 o 
   3  13   8     7368.29     7784.66    360.97 o 
   4  13   8      219.63      112.55     91.78 o 
   5  13   8     7714.49     7686.41    585.05 o 
   6  13   8      101.86       55.23     91.32 o 
  -7  14   8     2630.82     2774.22    379.88 o 
  -6  14   8        5.58      167.59    118.31 o 
  -5  14   8     8595.46     8044.26    642.56 o 
  -4  14   8      599.92      650.82    210.35 o 
  -3  14   8    17096.69    18573.46    984.14 o 
  -2  14   8        2.63        8.48     39.89 o 
  -1  14   8    11708.16    11988.52    412.13 o 
   0  14   8      801.25      648.23    132.19 o 
   1  14   8     7175.00     6815.53    317.57 o 
   2  14   8      109.46       50.13     53.58 o 
   3  14   8     1672.28     1812.83    183.83 o 
   4  14   8       41.85      -97.89    117.20 o 
   5  14   8      796.33      742.99    204.12 o 
  -6  15   8       41.97      364.72    190.44 o 
  -5  15   8     2070.03     1083.93    273.95 o 
  -4  15   8        2.98      237.47    156.73 o 
  -3  15   8       51.54        3.08    110.53 o 
  -2  15   8       68.95        5.28    110.69 o 
  -1  15   8      700.08      731.88    107.35 o 
   0  15   8      216.62      121.74     60.33 o 
   1  15   8     3359.91     3524.14    234.53 o 
   2  15   8        6.75       -9.16     64.70 o 
   3  15   8     4309.40     4066.01    273.63 o 
   4  15   8        4.07     -105.35    136.54 o 
   5  15   8     5840.83     5914.61    534.63 o 
  -6  16   8       39.72       58.64    151.95 o 
  -5  16   8     3979.10     3837.98    471.38 o 
  -4  16   8      405.11      382.42    174.43 o 
  -3  16   8     9235.21    11179.17    784.63 o 
  -2  16   8       56.31      155.83    146.64 o 
  -1  16   8    10268.49    10611.96    663.55 o 
   0  16   8      471.19      289.19     75.21 o 
   1  16   8     9623.17     9491.58    398.33 o 
   2  16   8      204.19      107.88     93.44 o 
   3  16   8     2448.00     2290.98    270.26 o 
   4  16   8        6.63      103.93     72.27 o 
   5  16   8      373.70      482.02    177.65 o 
  -5  17   8      624.90      353.51    145.88 o 
  -4  17   8      179.88      215.41    149.08 o 
  -3  17   8       92.36       15.42    109.87 o 
  -2  17   8        4.91      -26.88     96.24 o 
  -1  17   8      277.99      474.58    178.80 o 
   0  17   8       17.10       64.00     94.82 o 
   1  17   8     3060.59     2904.67    228.89 o 
   2  17   8      578.65      419.81    107.51 o 
   3  17   8     5328.82     6354.60    595.61 o 
   4  17   8      281.03      309.38    106.19 o 
  -5  18   8     1694.66     1457.08    317.52 o 
  -4  18   8      665.23      955.63    254.26 o 
  -3  18   8     6523.85     7337.29    660.39 o 
  -2  18   8     1235.71     1752.40    329.22 o 
  -1  18   8     9815.62    11304.15    795.98 o 
   0  18   8      570.82      847.49    237.55 o 
   1  18   8     6485.40     6663.65    304.68 o 
   2  18   8      675.07      538.62    116.18 o 
   3  18   8     2463.15     2596.21    237.08 o 
  -4  19   8       63.30     -173.41    173.41 o 
  -3  19   8       54.17       40.31    154.25 o 
  -2  19   8        2.14      -41.08    128.02 o 
  -1  19   8      523.74      667.86    224.11 o 
   0  19   8       40.35      -61.16    143.64 o 
   1  19   8     1720.94     1549.84    311.56 o 
   2  19   8     1039.12     1103.51    182.18 o 
   3  19   8     2337.74     2154.77    222.18 o 
  -3  20   8     2758.87     2735.57    436.74 o 
  -2  20   8     2159.40     2356.40    385.31 o 
  -1  20   8     4334.72     5468.20    575.40 o 
   0  20   8     2756.73     2360.56    398.04 o 
   1  20   8     2338.67     2798.69    427.04 o 
  -9   0   9     3161.64     3552.58    361.05 o 
  -7   0   9     8833.07     9921.74    541.51 o 
  -5   0   9     6737.73     7076.65    398.83 o 
  -3   0   9      158.73      253.99     50.68 o 
  -1   0   9      532.69      433.90    110.42 o 
   1   0   9      871.77      931.70    162.92 o 
   3   0   9    13038.04    12599.98    246.43 o 
   5   0   9    11991.30    11364.65    613.08 o 
   7   0   9     6455.68     6682.65    537.83 o 
  -9   1   9      742.65      824.58    151.88 o 
  -8   1   9       31.79       71.34     74.74 o 
  -7   1   9     7552.73     7355.59    327.99 o 
  -6   1   9      226.82      295.74     71.23 o 
  -5   1   9    26500.64    26702.26    516.58 o 
  -4   1   9       11.17       79.65     27.40 o 
  -3   1   9    56667.66    57797.65    927.70 o 
  -2   1   9     2960.37     3146.18    104.34 o 
  -1   1   9    17970.60    16180.50    519.94 o 
   0   1   9       26.38       99.08     68.25 o 
   1   1   9    14336.19    13774.97    282.32 o 
   2   1   9      292.98      261.30     37.22 o 
   3   1   9     8375.54     8847.09    336.28 o 
   4   1   9        6.96       10.68     56.37 o 
   5   1   9     1938.24     2016.29    185.02 o 
   6   1   9       18.30      -73.16     73.16 o 
   7   1   9        4.23      235.31    195.08 o 
  -9   2   9     3518.98     3680.54    262.43 o 
  -8   2   9      604.26      449.30    159.70 o 
  -7   2   9     2889.78     2901.24    203.93 o 
  -6   2   9      860.70      996.46     89.97 o 
  -5   2   9     3492.46     3428.07    185.46 o 
  -4   2   9       33.85       76.50     25.58 o 
  -3   2   9      363.08      501.59    103.08 o 
  -2   2   9      194.51      166.69     30.09 o 
  -1   2   9     3105.30     2995.14    142.54 o 
   0   2   9       43.41       36.83     29.12 o 
   1   2   9    18026.49    17890.37    383.36 o 
   2   2   9       82.81       53.53     44.84 o 
   3   2   9    16627.54    16593.64    521.28 o 
   4   2   9      196.20      239.65     70.77 o 
   5   2   9    11480.40    11917.31    443.21 o 
   6   2   9      347.40      426.23    115.74 o 
   7   2   9     5252.97     5157.84    345.69 o 
  -9   3   9      931.81      911.10    183.52 o 
  -8   3   9      479.74      353.14    120.16 o 
  -7   3   9     2202.78     2106.73    179.51 o 
  -6   3   9     3414.02     3295.66    329.90 o 
  -5   3   9    13352.51    13391.41    645.52 o 
  -4   3   9     2298.90     2173.80     98.22 o 
  -3   3   9    23892.16    23929.36    485.50 o 
  -2   3   9     4630.06     4880.58    234.02 o 
  -1   3   9    28237.01    27649.45    334.34 o 
   0   3   9     7225.24     7345.86    162.13 o 
   1   3   9    31317.02    32480.98    709.94 o 
   2   3   9     3279.36     3359.57    129.77 o 
   3   3   9     7527.90     7268.90    308.24 o 
   4   3   9      291.46      156.60    118.13 o 
   5   3   9      532.49      649.10    195.64 o 
   6   3   9       13.28       55.85     69.35 o 
   7   3   9       47.35       89.47    186.73 o 
  -9   4   9     3127.88     3187.57    244.81 o 
  -8   4   9     1272.40     1263.80    151.17 o 
  -7   4   9     2695.79     2839.32    196.91 o 
  -6   4   9     1284.32     1131.98    204.90 o 
  -5   4   9     1872.94     1691.95    131.21 o 
  -4   4   9      136.48      116.40     26.38 o 
  -3   4   9      203.87      141.92     44.40 o 
  -2   4   9        6.47       11.08     37.83 o 
  -1   4   9     1846.37     1794.79     63.31 o 
   0   4   9     1544.95     1606.53    101.02 o 
   1   4   9    15362.56    15600.33    340.63 o 
   2   4   9     5324.47     5078.25    250.32 o 
   3   4   9    12969.70    12851.96    415.40 o 
   4   4   9     1789.14     2014.79    173.79 o 
   5   4   9    10878.83    10053.05    409.73 o 
   6   4   9     1965.10     1696.65    181.12 o 
   7   4   9     3967.63     3957.20    295.58 o 
  -8   5   9     1014.45      984.84    180.80 o 
  -7   5   9     5044.53     5378.32    329.89 o 
  -6   5   9     2149.03     2219.20    251.02 o 
  -5   5   9    10093.37    10215.68    343.24 o 
  -4   5   9     5133.88     4824.40    232.48 o 
  -3   5   9    15407.58    14604.07    405.97 o 
  -2   5   9     6095.48     6176.56    206.97 o 
  -1   5   9    22659.95    21640.62    304.43 o 
   0   5   9    17280.35    17544.21    301.43 o 
   1   5   9    28710.55    29595.99    472.68 o 
   2   5   9     6820.40     7066.92    351.31 o 
   3   5   9     4823.97     4753.23    248.18 o 
   4   5   9      914.14      855.11    121.00 o 
   5   5   9      526.09      555.44    112.33 o 
   6   5   9       93.58       89.66     74.15 o 
   7   5   9       56.60       52.74     86.65 o 
  -8   6   9     2200.96     2249.90    293.39 o 
  -7   6   9     3965.92     3826.40    241.89 o 
  -6   6   9      921.61      904.48    112.70 o 
  -5   6   9     2928.13     2531.82    179.88 o 
  -4   6   9     1225.95     1183.71    123.94 o 
  -3   6   9       10.68       -0.96     50.82 o 
  -2   6   9       46.32        5.04     35.69 o 
  -1   6   9     1059.33      997.68     56.17 o 
   0   6   9     6360.46     6434.38    135.92 o 
   1   6   9     9752.66     9564.93    831.54 o 
   2   6   9     5901.20     6408.21    282.85 o 
   3   6   9     7909.53     7591.40    317.81 o 
   4   6   9     7638.21     7534.62    333.36 o 
   5   6   9     8601.60     8584.82    582.54 o 
   6   6   9     3051.88     2837.31    236.00 o 
   7   6   9     3079.60     3006.11    264.81 o 
  -8   7   9     1241.11     1236.26    122.53 o 
  -7   7   9     2329.77     2325.22    195.56 o 
  -6   7   9     3237.20     3275.27    217.50 o 
  -5   7   9     8512.20     8707.85    344.00 o 
  -4   7   9    13286.78    12626.59    485.52 o 
  -3   7   9    10751.39    11322.82    301.93 o 
  -2   7   9    11931.93    11665.60    357.07 o 
  -1   7   9    11691.51    11829.66    251.08 o 
   0   7   9    11924.43    12185.53    213.88 o 
   1   7   9    20833.05    20418.19    519.14 o 
   2   7   9     8443.28     8358.80    324.38 o 
   3   7   9     4057.90     3897.44    229.97 o 
   4   7   9      984.79      968.63    129.97 o 
   5   7   9      721.87      505.41    278.21 o 
   6   7   9       61.24       33.71     79.64 o 
   7   7   9       13.48       10.50    144.47 o 
  -8   8   9     2476.88     2450.75    217.89 o 
  -7   8   9     1184.64     1348.97    118.27 o 
  -6   8   9     2403.38     2068.48    181.36 o 
  -5   8   9     1833.32     1632.12    334.05 o 
  -4   8   9     1135.99      946.91    153.34 o 
  -3   8   9        1.12        4.23     32.69 o 
  -2   8   9       49.07       21.15     34.39 o 
  -1   8   9      932.81     1040.18    337.87 o 
   0   8   9     2495.24     2558.68     90.31 o 
   1   8   9     8354.43     8297.53    355.34 o 
   2   8   9     7094.74     7013.89    296.21 o 
   3   8   9     4637.05     4871.20    256.24 o 
   4   8   9     7700.01     8028.62    349.75 o 
   5   8   9     4103.38     3937.26    263.33 o 
   6   8   9     4977.81     4542.44    384.49 o 
   7   8   9     1860.18     1989.53    217.37 o 
  -8   9   9     1065.89      944.08    211.18 o 
  -7   9   9     1486.02     1412.82    229.95 o 
  -6   9   9     5121.61     5370.31    306.19 o 
  -5   9   9     5180.80     5380.93    293.23 o 
  -4   9   9    14312.38    14523.68    483.50 o 
  -3   9   9     5508.02     5403.46    213.78 o 
  -2   9   9    12377.57    11523.72   1098.43 o 
  -1   9   9     6410.89     6371.11    155.99 o 
   0   9   9    20008.36    18665.86    344.18 o 
   1   9   9     8166.35     7990.42    302.90 o 
   2   9   9    12586.83    11972.25    391.81 o 
   3   9   9     1980.66     2143.60    172.50 o 
   4   9   9     2305.88     2155.45    185.55 o 
   5   9   9      114.88      299.42     99.76 o 
   6   9   9       47.73      194.00     97.16 o 
  -8  10   9     2058.60     1832.10    271.22 o 
  -7  10   9      935.14      911.65    192.42 o 
  -6  10   9     1826.86     1248.81    221.38 o 
  -5  10   9      597.25      618.01    176.52 o 
  -4  10   9     2012.47     1815.71    146.04 o 
  -3  10   9       31.60       42.30     28.41 o 
  -2  10   9       31.64       40.15    113.09 o 
  -1  10   9      114.61      156.99     88.53 o 
   0  10   9     3363.93     3146.60    118.37 o 
   1  10   9      846.14      830.48     98.25 o 
   2  10   9    12925.99    12737.48    405.17 o 
   3  10   9     2135.01     1972.47    181.04 o 
   4  10   9     6007.41     6385.28    316.25 o 
   5  10   9     1367.83     1528.47    174.61 o 
   6  10   9     5869.30     6779.29    374.04 o 
  -7  11   9      727.58      598.15    167.06 o 
  -6  11   9     4256.90     4234.87    414.25 o 
  -5  11   9     1034.12     1206.98    240.89 o 
  -4  11   9    18960.44    17951.87    887.97 o 
  -3  11   9     3205.92     3056.80    378.63 o 
  -2  11   9    18592.80    19065.59   1166.52 o 
  -1  11   9     3010.43     3037.53    160.05 o 
   0  11   9    15902.15    15632.14    417.70 o 
   1  11   9     1639.29     1509.01    107.49 o 
   2  11   9     7474.55     7319.59    344.18 o 
   3  11   9      326.82      221.70     58.68 o 
   4  11   9     2642.94     2477.97    200.44 o 
   5  11   9       33.91       66.08     60.24 o 
   6  11   9      157.71      294.15    105.12 o 
  -7  12   9      188.62       32.78    108.77 o 
  -6  12   9     2519.42     2453.98    326.83 o 
  -5  12   9      245.28      240.37    152.94 o 
  -4  12   9     1578.06     1458.28    275.94 o 
  -3  12   9      147.47      -56.58    107.94 o 
  -2  12   9        5.61      -46.07     89.37 o 
  -1  12   9       13.29        2.45     54.12 o 
   0  12   9     2724.45     2945.51    343.61 o 
   1  12   9      281.98      314.33    140.17 o 
   2  12   9     3396.17     3792.51    393.37 o 
   3  12   9      921.07      820.48    108.95 o 
   4  12   9     6704.37     6625.56    485.28 o 
   5  12   9      482.15      586.84    120.62 o 
   6  12   9     5259.24     5912.80    541.01 o 
  -7  13   9       62.22      -22.06    140.28 o 
  -6  13   9     5243.33     4832.43    488.32 o 
  -5  13   9      764.00      513.71    185.50 o 
  -4  13   9    21377.63    19468.99   1000.46 o 
  -3  13   9     1781.17     1977.90    333.51 o 
  -2  13   9     9509.45    10989.17    746.56 o 
  -1  13   9       64.27      114.77     50.88 o 
   0  13   9     7803.14     7727.95    732.90 o 
   1  13   9       61.71      125.17     94.55 o 
   2  13   9     2784.80     2714.92    205.20 o 
   3  13   9      405.09      285.64    125.65 o 
   4  13   9     2263.44     2474.91    342.98 o 
   5  13   9       43.29      274.84    172.48 o 
  -6  14   9     2464.29     1957.61    326.95 o 
  -5  14   9        0.05       72.90    109.07 o 
  -4  14   9      614.46      886.60    265.76 o 
  -3  14   9       10.96      116.36    123.02 o 
  -2  14   9      130.89       65.96    109.29 o 
  -1  14   9       11.17       -5.10     37.19 o 
   0  14   9     2542.75     2626.35    196.14 o 
   1  14   9        6.67      -16.80     42.14 o 
   2  14   9     4463.28     4309.02    435.30 o 
   3  14   9      511.86      493.08    150.45 o 
   4  14   9     5473.91     6161.49    548.17 o 
   5  14   9       33.15       72.40    105.05 o 
  -6  15   9     3590.86     3678.64    464.20 o 
  -5  15   9      336.07      220.63    155.53 o 
  -4  15   9     9828.28    10497.75    768.46 o 
  -3  15   9      175.67      520.21    230.95 o 
  -2  15   9    10299.38    11577.84    786.85 o 
  -1  15   9       19.27     -148.61    152.52 o 
   0  15   9    11941.28    11139.52    417.90 o 
   1  15   9      484.91      392.75    272.70 o 
   2  15   9     5697.00     5420.31    307.90 o 
   3  15   9       38.96      -24.98     64.66 o 
   4  15   9     1836.34     1266.15    260.97 o 
   5  15   9       14.74     -126.70    171.77 o 
  -6  16   9     1250.10     1264.25    294.01 o 
  -5  16   9       55.25      -69.02    155.83 o 
  -4  16   9      676.76      437.19    223.30 o 
  -3  16   9        0.35      169.99    132.35 o 
  -2  16   9      107.99      270.08    161.66 o 
  -1  16   9       40.11      147.67    153.42 o 
   0  16   9     1113.01     1528.78    282.95 o 
   1  16   9      292.95      261.89     80.66 o 
   2  16   9     6456.06     6252.83    338.29 o 
   3  16   9       10.96       21.02     63.34 o 
   4  16   9     3966.62     4969.15    503.32 o 
  -5  17   9      640.78      674.48    220.63 o 
  -4  17   9     3850.56     4367.38    525.21 o 
  -3  17   9      685.60      710.43    217.41 o 
  -2  17   9     9307.56    10285.78    768.42 o 
  -1  17   9      408.53      818.80    228.96 o 
   0  17   9     9312.55     8977.16    716.09 o 
   1  17   9      773.27      692.59    116.85 o 
   2  17   9     5723.54     5802.08    473.18 o 
   3  17   9      159.29      124.33     90.28 o 
   4  17   9      896.82      906.32    234.69 o 
  -4  18   9      359.42      395.25    174.27 o 
  -3  18   9       33.88      251.48    188.11 o 
  -2  18   9       21.91      180.38    174.95 o 
  -1  18   9       39.61      311.27    186.76 o 
   0  18   9      814.18     1083.66    269.73 o 
   1  18   9      613.50      478.64    300.26 o 
   2  18   9     3303.23     3182.84    281.57 o 
   3  18   9      720.58      953.07    162.01 o 
  -3  19   9     1515.62     2167.54    397.38 o 
  -2  19   9     3127.53     3580.92    477.29 o 
  -1  19   9     1808.13     1706.88    328.14 o 
   0  19   9     3963.19     4193.89    515.75 o 
   1  19   9     1026.03     1295.93    312.38 o 
   2  19   9     2421.24     2432.24    358.08 o 
  -2  20   9      106.46      113.63    142.66 o 
  -1  20   9       34.79       20.38    145.85 o 
   0  20   9      767.38      564.92    236.62 o 
   1  20   9      998.70     1032.26    292.14 o 
  -8   0  10     1691.79     1508.55    232.86 o 
  -6   0  10    13243.73    13113.94    600.81 o 
  -4   0  10    28024.18    28423.13    486.76 o 
  -2   0  10    34774.26    34600.34    780.30 o 
   0   0  10    28421.73    27908.58   1017.06 o 
   2   0  10     7239.85     7742.51    470.73 o 
   4   0  10     1705.56     1672.19    236.57 o 
   6   0  10      199.94      566.29    195.11 o 
  -9   1  10       43.49      122.47     78.33 o 
  -8   1  10     3457.57     3665.32    294.78 o 
  -7   1  10      317.27      417.26    104.10 o 
  -6   1  10     3561.37     3765.64    371.83 o 
  -5   1  10       39.60      114.32     37.67 o 
  -4   1  10     1438.93     1476.00    156.65 o 
  -3   1  10        0.19       -5.48     14.69 o 
  -2   1  10     1017.70     1081.05     87.70 o 
  -1   1  10       21.33      -44.60     64.03 o 
   0   1  10     7008.42     7326.36    288.81 o 
   1   1  10       51.01       42.42     28.92 o 
   2   1  10    11450.50    11343.77    384.88 o 
   3   1  10      464.27      422.09     42.89 o 
   4   1  10     9543.66     9714.23    711.44 o 
   5   1  10      101.86      119.82    134.46 o 
   6   1  10    11054.66    10756.73    466.50 o 
   7   1  10       21.98       67.81    114.60 o 
  -9   2  10       57.75      -89.08     89.08 o 
  -8   2  10     3567.22     3625.83    250.29 o 
  -7   2  10      693.77      605.48    141.00 o 
  -6   2  10     7261.30     7511.96    238.89 o 
  -5   2  10       38.79       95.77     68.35 o 
  -4   2  10    29303.82    28873.02    875.81 o 
  -3   2  10      217.69      328.99     57.27 o 
  -2   2  10    29125.58    27642.58    771.75 o 
  -1   2  10      718.07      611.37     70.46 o 
   0   2  10    20096.22    20347.36    403.68 o 
   1   2  10     1224.15     1206.20     86.62 o 
   2   2  10     7147.69     7235.25    198.27 o 
   3   2  10      409.99      291.41     68.51 o 
   4   2  10     2081.74     2084.86    185.67 o 
   5   2  10       45.58       48.21     62.89 o 
   6   2  10       14.82       29.83     75.96 o 
   7   2  10       70.40      112.52     76.84 o 
  -8   3  10     4726.29     4679.78    286.63 o 
  -7   3  10      434.05      187.26     61.74 o 
  -6   3  10     1427.51     1559.53    133.29 o 
  -5   3  10      113.75       56.32     45.81 o 
  -4   3  10      468.26      426.91     67.86 o 
  -3   3  10      107.29       36.12     40.45 o 
  -2   3  10      303.83      284.98     55.18 o 
  -1   3  10      510.18      446.71     51.62 o 
   0   3  10     5484.55     5441.67    198.24 o 
   1   3  10      507.73      525.67     59.85 o 
   2   3  10     8303.15     8054.90    214.43 o 
   3   3  10     1162.93     1082.36    129.95 o 
   4   3  10     9495.19     9679.93    393.21 o 
   5   3  10      356.90      301.35     81.82 o 
   6   3  10     7121.94     7024.12    375.41 o 
   7   3  10      330.64      233.19    205.66 o 
  -8   4  10     2847.15     2843.24    226.54 o 
  -7   4  10      735.48      806.58    113.22 o 
  -6   4  10     4398.25     4698.06    236.88 o 
  -5   4  10     3983.46     3804.65    201.04 o 
  -4   4  10    15168.78    15402.34    475.46 o 
  -3   4  10     7729.96     7513.57    294.45 o 
  -2   4  10    18545.54    16848.26    511.29 o 
  -1   4  10     4327.25     4330.76    185.00 o 
   0   4  10    29539.95    30215.16    395.36 o 
   1   4  10     4200.69     4116.11    164.11 o 
   2   4  10     7415.25     7266.21    320.01 o 
   3   4  10      837.29      880.02    172.74 o 
   4   4  10     1430.11     1659.53    169.80 o 
   5   4  10      249.39      148.45    106.31 o 
   6   4  10        1.10       61.72     65.33 o 
   7   4  10        3.88       46.62     80.95 o 
  -8   5  10     3004.21     3302.32    242.16 o 
  -7   5  10     1305.64     1239.94    147.53 o 
  -6   5  10     2610.78     2431.60    175.39 o 
  -5   5  10      628.98      622.37     91.40 o 
  -4   5  10      511.78      581.34    120.19 o 
  -3   5  10        6.76        2.98     78.08 o 
  -2   5  10      831.38      717.07    139.57 o 
  -1   5  10      483.64      411.20     39.82 o 
   0   5  10    13264.82    13737.46    258.11 o 
   1   5  10      975.35      963.37     80.54 o 
   2   5  10     8772.22     9006.05    520.29 o 
   3   5  10     1867.98     1936.52    170.35 o 
   4   5  10    12938.21    12843.21    679.32 o 
   5   5  10     2440.09     2391.42    207.74 o 
   6   5  10     4858.89     4959.38    318.68 o 
   7   5  10     1111.00     1138.32    173.04 o 
  -8   6  10     1811.55     2264.12    201.69 o 
  -7   6  10     2864.35     2803.01    432.51 o 
  -6   6  10     7630.54     7597.63    523.52 o 
  -5   6  10     4426.63     4321.53    235.88 o 
  -4   6  10     7970.09     7828.04    311.97 o 
  -3   6  10     6450.55     6516.71    287.62 o 
  -2   6  10     9210.19     8923.11    252.74 o 
  -1   6  10     5971.81     5791.36    137.87 o 
   0   6  10    25149.36    26340.47    371.81 o 
   1   6  10     5409.55     5311.11    275.60 o 
   2   6  10     6311.88     6208.28    298.74 o 
   3   6  10     1250.75     1489.43    152.95 o 
   4   6  10      804.64      669.04    123.38 o 
   5   6  10      133.49      140.37     74.81 o 
   6   6  10        2.09       21.16     67.50 o 
   7   6  10        2.04       81.97     94.66 o 
  -8   7  10     2122.55     2065.05    196.42 o 
  -7   7  10     2221.85     2176.64    194.66 o 
  -6   7  10     1834.42     1761.89    241.10 o 
  -5   7  10      905.03      776.49    105.38 o 
  -4   7  10      186.90       71.17     66.85 o 
  -3   7  10        0.90       26.34     55.19 o 
  -2   7  10      154.04      196.53     42.74 o 
  -1   7  10     1462.92     1397.31     75.21 o 
   0   7  10     2464.91     2450.63     86.26 o 
   1   7  10     8997.68     9094.63    361.03 o 
   2   7  10     7472.04     7499.35    325.07 o 
   3   7  10     6346.44     6282.19    308.46 o 
   4   7  10     5973.64     5848.74    308.93 o 
   5   7  10     6381.22     6093.91    369.56 o 
   6   7  10     3249.99     3700.77    278.14 o 
  -8   8  10     1230.76     1080.15    150.52 o 
  -7   8  10     2012.05     1915.05    184.28 o 
  -6   8  10     2614.32     2614.72    244.69 o 
  -5   8  10     6059.18     6087.81    321.77 o 
  -4   8  10     4501.05     4408.19    318.92 o 
  -3   8  10     9749.31     9444.18    275.67 o 
  -2   8  10     7882.16     7918.27    228.07 o 
  -1   8  10    16288.18    16042.84    306.02 o 
   0   8  10     5727.53     5968.11    148.19 o 
   1   8  10    15912.43    16527.04    488.56 o 
   2   8  10     1631.98     1390.71    228.08 o 
   3   8  10     1555.21     1594.87    189.31 o 
   4   8  10      982.14      984.28    264.23 o 
   5   8  10      212.81      367.66    110.85 o 
   6   8  10        1.48        8.83     82.46 o 
  -8   9  10      803.24      535.47    149.99 o 
  -7   9  10     1357.08     1599.11    179.71 o 
  -6   9  10      528.10      497.36    100.73 o 
  -5   9  10     1662.44     1459.29    163.27 o 
  -4   9  10        5.17      -37.21     59.78 o 
  -3   9  10        2.64        4.74     58.27 o 
  -2   9  10      169.03      103.62     56.02 o 
  -1   9  10     1665.60     1716.14     94.16 o 
   0   9  10     1035.02     1027.14     58.71 o 
   1   9  10     6496.49     6565.41    295.34 o 
   2   9  10      900.64     1050.05    126.21 o 
   3   9  10     6491.46     6276.95    308.58 o 
   4   9  10      797.84     1049.74    141.78 o 
   5   9  10     5963.16     6018.96    452.04 o 
   6   9  10     1160.06     1237.57    262.03 o 
  -7  10  10     2097.19     1656.36    259.03 o 
  -6  10  10     1127.87     1341.93    230.54 o 
  -5  10  10    12032.18    10970.07    652.64 o 
  -4  10  10     2117.23     2156.91    301.97 o 
  -3  10  10    11433.00    11586.31    720.37 o 
  -2  10  10     1394.59     1222.09    261.10 o 
  -1  10  10    17678.97    15821.80    848.62 o 
   0  10  10     2964.71     2735.75    447.82 o 
   1  10  10    11244.79    12276.81    483.28 o 
   2  10  10      224.66      229.82     66.31 o 
   3  10  10     2074.58     2169.39    263.65 o 
   4  10  10      160.71      236.34    216.64 o 
   5  10  10      474.27      533.94    114.12 o 
   6  10  10        1.34       58.22    152.86 o 
  -7  11  10     1926.76     1689.82    264.24 o 
  -6  11  10      329.93      592.15    154.08 o 
  -5  11  10     1686.21     1622.81    277.82 o 
  -4  11  10       10.59      -31.10    125.66 o 
  -3  11  10      205.71      301.65    141.43 o 
  -2  11  10        2.21      -72.87    133.07 o 
  -1  11  10     1220.49     1387.46    258.07 o 
   0  11  10      379.56      301.99    149.52 o 
   1  11  10     2751.17     3045.16    372.21 o 
   2  11  10      169.73      114.76     58.30 o 
   3  11  10     2881.98     3109.09    219.73 o 
   4  11  10      373.75      334.19     87.39 o 
   5  11  10     6620.28     6709.90    365.31 o 
   6  11  10      344.18      410.64    113.87 o 
  -7  12  10     2249.73     2262.56    316.66 o 
  -6  12  10      194.73      297.80    147.82 o 
  -5  12  10     7092.68     7238.63    584.57 o 
  -4  12  10      988.79      788.10    216.60 o 
  -3  12  10    12595.85    14963.42    880.54 o 
  -2  12  10      355.05      558.54    202.57 o 
  -1  12  10    12204.24    13097.19    801.73 o 
   0  12  10     1353.51     1287.48    258.58 o 
   1  12  10     4398.22     4339.30    435.27 o 
   2  12  10      404.10      444.02    169.07 o 
   3  12  10     2165.67     2015.85    305.00 o 
   4  12  10       16.36      -38.77    130.49 o 
   5  12  10      446.81      210.41    139.31 o 
  -7  13  10     1644.99     1281.82    242.93 o 
  -6  13  10       13.15      120.14    143.46 o 
  -5  13  10     1482.65     1278.53    268.91 o 
  -4  13  10       10.64      134.48    111.95 o 
  -3  13  10       10.13        7.18    129.17 o 
  -2  13  10       10.03       -7.66     88.22 o 
  -1  13  10     1345.56     1353.65    272.70 o 
   0  13  10       11.66       68.93     48.71 o 
   1  13  10     5380.45     5690.06    504.78 o 
   2  13  10      826.11      866.28    217.96 o 
   3  13  10     3174.04     3454.51    410.30 o 
   4  13  10        5.11       -9.00    116.46 o 
   5  13  10     6938.40     6982.75    608.63 o 
  -6  14  10        3.76      183.98    134.58 o 
  -5  14  10     8631.51     7682.23    640.31 o 
  -4  14  10       13.17     -158.04    158.04 o 
  -3  14  10    14549.92    16170.98    954.52 o 
  -2  14  10     1107.50     1124.12    251.32 o 
  -1  14  10    11607.69    11375.70    778.69 o 
   0  14  10      207.04      183.79    140.74 o 
   1  14  10     7231.28     7239.47    328.99 o 
   2  14  10        2.55       27.08    120.62 o 
   3  14  10     2173.21     2409.26    347.81 o 
   4  14  10        7.99     -226.26    226.26 o 
   5  14  10      354.83      404.87    167.53 o 
  -6  15  10       36.91       85.50    123.30 o 
  -5  15  10      704.25     1079.33    279.45 o 
  -4  15  10       15.86     -107.86    135.21 o 
  -3  15  10        1.94      -75.06    150.63 o 
  -2  15  10        0.12      123.34    109.22 o 
  -1  15  10      860.75      799.97    239.13 o 
   0  15  10      108.90      152.23    171.09 o 
   1  15  10     4215.01     4021.55    294.48 o 
   2  15  10       24.03       42.10    103.34 o 
   3  15  10     4925.81     5664.71    535.21 o 
   4  15  10      277.26      304.10    154.52 o 
  -5  16  10     4681.93     4016.20    512.49 o 
  -4  16  10     1076.59     1125.43    274.66 o 
  -3  16  10     8223.03     8819.95    721.36 o 
  -2  16  10      601.99      586.16    220.08 o 
  -1  16  10    11686.07    12055.48    832.60 o 
   0  16  10     1218.26     1160.65    250.35 o 
   1  16  10     7075.27     6971.41    573.58 o 
   2  16  10      361.72      263.64     82.98 o 
   3  16  10     2343.90     2733.86    387.16 o 
   4  16  10       35.09      -48.17    131.94 o 
  -5  17  10      504.81      511.40    192.83 o 
  -4  17  10        8.71      366.37    205.52 o 
  -3  17  10        1.26     -129.18    185.34 o 
  -2  17  10       31.39       15.75    107.63 o 
  -1  17  10      612.39      785.20    241.65 o 
   0  17  10      333.93      250.52    140.45 o 
   1  17  10     3172.62     3764.10    422.72 o 
   2  17  10      397.53      236.30    152.70 o 
   3  17  10     3672.14     3563.07    440.29 o 
  -4  18  10     1549.00     1691.27    336.63 o 
  -3  18  10     4319.71     5287.47    577.76 o 
  -2  18  10     1031.31     1033.96    267.22 o 
  -1  18  10     4985.42     5575.58    569.62 o 
   0  18  10     1176.10     1549.45    332.92 o 
   1  18  10     3934.94     3766.73    482.40 o 
   2  18  10      264.33      133.35    146.24 o 
  -3  19  10        8.90       84.62    133.49 o 
  -2  19  10       57.93      311.84    181.33 o 
  -1  19  10      175.58       80.87    124.86 o 
   0  19  10      422.72      748.68    246.41 o 
   1  19  10     2094.24     2029.15    375.30 o 
  -7   0  11     1380.44     1387.13    210.71 o 
  -5   0  11     2436.39     2434.42    249.10 o 
  -3   0  11      205.97      244.79     51.83 o 
  -1   0  11     4409.63     4406.33    414.10 o 
   1   0  11    17053.04    16514.28    778.34 o 
   3   0  11    10022.40     9978.40    247.13 o 
   5   0  11    12985.76    12427.24    695.15 o 
   7   0  11     5906.09     5731.83    536.84 o 
  -8   1  11       82.94      -63.52     80.41 o 
  -7   1  11     3129.64     2997.16    327.23 o 
  -6   1  11      133.48      219.30     71.41 o 
  -5   1  11    18914.28    19280.67    366.60 o 
  -4   1  11       41.40       58.87     20.65 o 
  -3   1  11    37029.52    36582.13    435.18 o 
  -2   1  11      385.19      447.16     49.17 o 
  -1   1  11    34908.57    32841.73    691.48 o 
   0   1  11      472.92      527.01     97.87 o 
   1   1  11    14705.62    14955.82    334.92 o 
   2   1  11      336.07      284.08     45.05 o 
   3   1  11     3247.65     3066.89    308.74 o 
   4   1  11       63.31       62.72     91.13 o 
   5   1  11      704.40      863.42    288.27 o 
   6   1  11       16.56      -50.50     86.34 o 
   7   1  11      143.29      288.74    122.06 o 
  -8   2  11        7.29      -32.29    112.58 o 
  -7   2  11     2602.98     2846.86    214.31 o 
  -6   2  11       16.16        2.90     37.32 o 
  -5   2  11     2051.13     2110.88    138.82 o 
  -4   2  11        1.67        5.33     37.79 o 
  -3   2  11       98.85      134.48     48.99 o 
  -2   2  11      249.45      265.40     31.76 o 
  -1   2  11     4550.98     4338.95    191.61 o 
   0   2  11      824.61      849.18     86.14 o 
   1   2  11     7364.27     7331.50    227.17 o 
   2   2  11     1906.63     1974.53    108.18 o 
   3   2  11    10783.20    10742.27    419.13 o 
   4   2  11      127.45      236.41     85.19 o 
   5   2  11    11735.14    11944.63    477.72 o 
   6   2  11      160.51       26.12     68.35 o 
   7   2  11     4311.04     4064.19    402.37 o 
  -8   3  11      308.95      228.40     75.93 o 
  -7   3  11     5632.01     6322.32    321.79 o 
  -6   3  11      696.24      553.55     84.16 o 
  -5   3  11    15822.09    15152.68    404.97 o 
  -4   3  11     1973.86     1801.89    130.16 o 
  -3   3  11    26847.44    25855.50    540.20 o 
  -2   3  11      321.75      300.84     65.89 o 
  -1   3  11    24121.18    23722.28    329.60 o 
   0   3  11     1184.99     1161.58     97.52 o 
   1   3  11    11965.62    12375.88    489.61 o 
   2   3  11     2276.33     2245.98    117.14 o 
   3   3  11     4504.15     4681.89    329.64 o 
   4   3  11      152.74      188.27    181.75 o 
   5   3  11      441.80      423.60    110.88 o 
   6   3  11        7.95       61.88     87.56 o 
   7   3  11       99.41      313.63    121.06 o 
  -8   4  11     1115.32      920.00    142.01 o 
  -7   4  11     3404.13     3740.42    227.51 o 
  -6   4  11      350.32      390.70    170.11 o 
  -5   4  11     1864.27     1782.59    143.77 o 
  -4   4  11      250.13      247.29     63.97 o 
  -3   4  11       33.55       22.78     56.98 o 
  -2   4  11       18.78      -14.15    113.29 o 
  -1   4  11     1661.66     1731.68     73.05 o 
   0   4  11       30.57       20.20     32.04 o 
   1   4  11     9312.50     9147.00    315.15 o 
   2   4  11     2127.77     2090.66    115.93 o 
   3   4  11    12799.20    13191.55    470.00 o 
   4   4  11     1713.96     1733.27    176.97 o 
   5   4  11    10245.09     9623.05    791.32 o 
   6   4  11      828.04      777.42    144.87 o 
  -8   5  11     1186.17     1148.16    270.85 o 
  -7   5  11     4290.81     3951.10    398.92 o 
  -6   5  11     2317.36     2089.75    227.11 o 
  -5   5  11    13279.44    12721.04    399.07 o 
  -4   5  11    12534.94    11461.64    372.73 o 
  -3   5  11    13031.99    13026.74    405.24 o 
  -2   5  11     2419.58     2379.11    187.38 o 
  -1   5  11    16118.03    16432.02    260.93 o 
   0   5  11     3956.58     4085.36    134.47 o 
   1   5  11    18156.30    18219.80    391.90 o 
   2   5  11     2568.76     2628.04    210.51 o 
   3   5  11     5250.88     5228.06    295.95 o 
   4   5  11      689.14      715.16    297.90 o 
   5   5  11      205.16      279.75    103.42 o 
   6   5  11       27.21       -1.92     71.63 o 
  -8   6  11     1209.79     1158.65    143.52 o 
  -7   6  11     1597.91     1457.59    198.50 o 
  -6   6  11     1110.36      980.09    125.09 o 
  -5   6  11     1830.91     1993.24    163.28 o 
  -4   6  11       61.39       54.51     43.18 o 
  -3   6  11        1.79       99.00     60.19 o 
  -2   6  11      262.61      209.49     61.93 o 
  -1   6  11     2578.51     2528.95    102.63 o 
   0   6  11     4801.11     5103.06    153.81 o 
   1   6  11    11222.00    11270.30    306.16 o 
   2   6  11     4397.99     4618.06    272.48 o 
   3   6  11    11418.77    11682.89    445.54 o 
   4   6  11     5057.63     5242.95    304.45 o 
   5   6  11     6067.11     5980.62    343.37 o 
   6   6  11     1791.02     1804.94    211.04 o 
  -8   7  11     1117.28     1151.23    152.47 o 
  -7   7  11     2193.74     2613.18    231.66 o 
  -6   7  11     5956.05     5749.93    296.16 o 
  -5   7  11     8525.97     8361.42    348.05 o 
  -4   7  11     8257.88     8177.56    341.52 o 
  -3   7  11    10593.60     9865.82    380.77 o 
  -2   7  11     9496.15     9001.81    299.66 o 
  -1   7  11    10484.74    10009.71    211.12 o 
   0   7  11    11836.90    11857.93    262.06 o 
   1   7  11     4691.84     4791.46    410.16 o 
   2   7  11     2308.48     2464.11    297.71 o 
   3   7  11     2756.01     2508.88    209.31 o 
   4   7  11      740.93      814.92    128.03 o 
   5   7  11      353.16      355.42    109.36 o 
   6   7  11        0.01      117.79    104.82 o 
  -8   8  11     1605.93     1610.91    182.78 o 
  -7   8  11     1244.81      895.84    127.95 o 
  -6   8  11     1081.15     1155.83    135.32 o 
  -5   8  11      711.76      601.81    141.18 o 
  -4   8  11      307.82      144.08    105.57 o 
  -3   8  11        0.31       33.43     57.45 o 
  -2   8  11      436.48      405.87    149.41 o 
  -1   8  11      893.58      969.85     75.89 o 
   0   8  11     5209.67     5377.87    276.47 o 
   1   8  11      716.00      717.13    111.25 o 
   2   8  11     7750.08     7048.22    390.08 o 
   3   8  11     5535.48     5486.57    517.16 o 
   4   8  11     7762.81     7491.42    368.39 o 
   5   8  11     2736.39     2953.33    246.72 o 
   6   8  11     2882.54     2437.13    235.76 o 
  -7   9  11     1183.94     1336.66    167.41 o 
  -6   9  11     4335.47     4461.48    283.09 o 
  -5   9  11     4118.82     4141.16    267.40 o 
  -4   9  11     7853.35     7867.75    363.63 o 
  -3   9  11     1752.94     1877.68    176.44 o 
  -2   9  11    13197.55    13706.77    533.62 o 
  -1   9  11     2749.86     2556.38    360.70 o 
   0   9  11    11741.73    11269.00    382.13 o 
   1   9  11      770.94      560.57     96.95 o 
   2   9  11     2705.92     2546.57    199.37 o 
   3   9  11     1630.87     1538.82    208.83 o 
   4   9  11      538.16      636.94    126.76 o 
   5   9  11       98.26       74.04     83.84 o 
   6   9  11       17.62      -69.43     82.02 o 
  -7  10  11      385.90      195.02    102.94 o 
  -6  10  11     1472.26     1453.43    174.80 o 
  -5  10  11      139.98      228.59     81.55 o 
  -4  10  11      182.74       89.26    125.05 o 
  -3  10  11        6.19      105.94    106.13 o 
  -2  10  11      960.69     1000.96    227.52 o 
  -1  10  11       90.85       68.19    154.68 o 
   0  10  11     3462.79     4139.66    440.24 o 
   1  10  11     1136.16     1139.76    126.65 o 
   2  10  11     4136.10     4588.64    265.87 o 
   3  10  11      872.15      867.40    127.41 o 
   4  10  11     7798.22     7739.72    381.84 o 
   5  10  11     1391.19     1305.26    173.19 o 
  -7  11  11      134.52       -5.11    119.61 o 
  -6  11  11     5616.57     5581.94    487.23 o 
  -5  11  11      965.59     1092.13    226.78 o 
  -4  11  11    12985.53    13090.25    788.25 o 
  -3  11  11     2591.66     2968.35    391.95 o 
  -2  11  11    13167.84    13760.88    843.77 o 
  -1  11  11     1508.26     1321.59    256.68 o 
   0  11  11    10805.26    10335.67    700.98 o 
   1  11  11     2583.49     2222.30    327.21 o 
   2  11  11     2178.20     2098.71    322.19 o 
   3  11  11     1164.28      991.90    224.12 o 
   4  11  11      898.40      530.23    184.46 o 
   5  11  11        8.78      -33.66    106.66 o 
  -7  12  11       31.54     -143.93    143.93 o 
  -6  12  11     1383.80     1376.63    260.89 o 
  -5  12  11       32.89      -35.11    113.96 o 
  -4  12  11      178.81      121.52    119.36 o 
  -3  12  11       25.42      219.63    140.13 o 
  -2  12  11      284.73      490.44    197.44 o 
  -1  12  11       36.59     -113.65    113.65 o 
   0  12  11     4599.40     4464.10    463.64 o 
   1  12  11      807.12      899.16    220.25 o 
   2  12  11     3769.53     3943.44    438.92 o 
   3  12  11       78.65      -45.14    119.79 o 
   4  12  11     7186.93     6408.95    581.05 o 
   5  12  11      317.74      295.56    144.65 o 
  -6  13  11     4012.48     4089.68    456.22 o 
  -5  13  11       76.26       -7.77    137.25 o 
  -4  13  11    11118.61    10244.51    742.72 o 
  -3  13  11     1544.89     1266.32    294.70 o 
  -2  13  11    13462.84    15213.21    910.26 o 
  -1  13  11      689.41      862.38    228.48 o 
   0  13  11     9932.90     9459.51    672.19 o 
   1  13  11       47.65       84.36    110.26 o 
   2  13  11     2465.03     2871.94    377.46 o 
   3  13  11        3.48       58.21     98.81 o 
   4  13  11      636.31      457.22    180.99 o 
   5  13  11        0.33       62.37    108.05 o 
  -6  14  11      822.85      913.89    254.22 o 
  -5  14  11        0.69       40.01    106.48 o 
  -4  14  11      193.98      -79.59    151.84 o 
  -3  14  11        3.25      135.86    133.45 o 
  -2  14  11      441.55      891.16    243.22 o 
  -1  14  11        4.74        5.50    107.72 o 
   0  14  11     4424.95     5168.93    498.01 o 
   1  14  11       32.04      -63.36    122.09 o 
   2  14  11     5039.87     5375.46    526.74 o 
   3  14  11        0.08       26.23    105.30 o 
   4  14  11     5875.50     5706.52    560.64 o 
  -5  15  11       33.90      -12.41    121.44 o 
  -4  15  11    12304.09    13214.86    890.33 o 
  -3  15  11       30.68      -25.54    118.50 o 
  -2  15  11    10591.68    11136.12    796.63 o 
  -1  15  11      267.78       93.85    107.55 o 
   0  15  11     7356.67     7604.41    445.95 o 
   1  15  11      394.20      363.38    167.84 o 
   2  15  11     3316.76     3812.40    456.18 o 
   3  15  11      202.71      189.65    144.82 o 
   4  15  11      668.39      567.45    214.62 o 
  -5  16  11        1.38       81.98    149.35 o 
  -4  16  11       31.30      154.32    143.64 o 
  -3  16  11       36.05      115.97    155.21 o 
  -2  16  11      330.53      308.23    176.06 o 
  -1  16  11       17.09      -68.20    138.96 o 
   0  16  11     2639.63     2410.34    370.85 o 
   1  16  11       84.33      -66.79    125.82 o 
   2  16  11     4689.52     5299.66    536.13 o 
   3  16  11      205.59      302.15    160.56 o 
  -4  17  11     5973.23     6971.19    673.94 o 
  -3  17  11      265.88      416.45    220.19 o 
  -2  17  11     4794.92     5173.58    557.84 o 
  -1  17  11     1147.60     1271.27    271.04 o 
   0  17  11     4930.64     5285.18    559.98 o 
   1  17  11      154.09       58.51    132.43 o 
   2  17  11     3025.26     3272.31    428.40 o 
  -3  18  11        0.12      278.41    207.71 o 
  -2  18  11      128.16      218.72    183.85 o 
  -1  18  11      302.62      246.84    160.69 o 
   0  18  11     1449.94     1479.10    304.74 o 
   1  18  11      472.48      542.58    248.07 o 
  -1  19  11     1071.33     1115.50    288.22 o 
   0  19  11     2664.91     2702.23    415.60 o 
  -8   0  12     1207.52      969.14    215.10 o 
  -6   0  12     7697.14     7546.06    472.01 o 
  -4   0  12    25988.01    26572.06    468.11 o 
  -2   0  12    31133.44    31347.11    818.93 o 
   0   0  12    20091.23    21283.31    967.70 o 
   2   0  12     4494.63     4501.88    192.86 o 
   4   0  12     1127.15     1676.01    264.93 o 
   6   0  12        2.24      192.38    145.42 o 
  -8   1  12     1698.58     1714.61    181.85 o 
  -7   1  12       11.76       81.50     57.69 o 
  -6   1  12     1587.06     1391.55    198.50 o 
  -5   1  12       18.50       33.43     34.93 o 
  -4   1  12      318.75      464.61     59.00 o 
  -3   1  12        0.03        7.21     13.64 o 
  -2   1  12     1490.42     1586.77     93.75 o 
  -1   1  12       24.54       32.58     63.03 o 
   0   1  12     7774.10     7947.53    264.75 o 
   1   1  12      282.56      278.77     51.60 o 
   2   1  12     7254.90     7445.54    254.47 o 
   3   1  12       33.91       48.70     78.46 o 
   4   1  12     8320.51     9419.16    422.97 o 
   5   1  12      100.59      155.21     90.30 o 
   6   1  12     5806.09     5938.91    368.40 o 
  -8   2  12     2742.19     3296.57    287.39 o 
  -7   2  12       26.46       17.73     68.36 o 
  -6   2  12     7302.96     7016.71    323.52 o 
  -5   2  12     1148.81     1061.40    102.28 o 
  -4   2  12    13481.85    13135.59    347.97 o 
  -3   2  12       29.21       16.61     38.57 o 
  -2   2  12    19802.00    18663.68    312.44 o 
  -1   2  12      498.54      384.54     61.35 o 
   0   2  12    23426.19    23318.55    586.02 o 
   1   2  12     1164.52     1115.80     95.66 o 
   2   2  12     3986.85     4124.42    167.17 o 
   3   2  12      458.72      595.74    120.90 o 
   4   2  12      653.68      554.28    123.61 o 
   5   2  12       39.38      220.92     86.96 o 
   6   2  12       14.90      188.13    102.63 o 
  -8   3  12     3258.03     2996.59    238.76 o 
  -7   3  12      188.61      144.59     74.33 o 
  -6   3  12     2500.52     2394.26    165.58 o 
  -5   3  12      301.86      291.83     61.78 o 
  -4   3  12       16.15      -41.27     41.27 o 
  -3   3  12       39.10      -31.13     37.55 o 
  -2   3  12      715.06      601.14     96.58 o 
  -1   3  12     1111.91     1077.25     65.13 o 
   0   3  12    11444.33    10994.32    234.60 o 
   1   3  12     1452.95     1448.33    107.55 o 
   2   3  12    10479.67    10622.38    344.44 o 
   3   3  12     1278.27     1530.15    173.73 o 
   4   3  12    11126.20    11050.96    463.24 o 
   5   3  12     1143.41      942.71    220.53 o 
   6   3  12     4493.09     4398.03    321.33 o 
  -8   4  12     3333.14     3532.66    260.48 o 
  -7   4  12     1459.07     1357.77    230.08 o 
  -6   4  12     9522.19     9773.93    488.08 o 
  -5   4  12     4523.87     4245.68    367.38 o 
  -4   4  12    14825.68    14348.62    406.64 o 
  -3   4  12     2598.22     2322.27    164.12 o 
  -2   4  12    11804.09    11474.55    412.52 o 
  -1   4  12     3243.20     3139.10    172.02 o 
   0   4  12    21150.32    21138.60    359.24 o 
   1   4  12     5846.86     5712.04    217.54 o 
   2   4  12     6238.72     6213.95    212.72 o 
   3   4  12     1009.64      989.48    142.78 o 
   4   4  12     1096.17     1267.57    172.39 o 
   5   4  12       43.04       38.68     92.64 o 
   6   4  12       12.99       61.79     88.79 o 
  -8   5  12     2266.64     2398.14    218.73 o 
  -7   5  12     1047.07     1166.97    232.45 o 
  -6   5  12     2436.14     2529.19    185.00 o 
  -5   5  12      941.93     1016.70    328.39 o 
  -4   5  12       39.45       26.77     52.58 o 
  -3   5  12        1.35      -31.20     75.18 o 
  -2   5  12      639.46      530.22    152.62 o 
  -1   5  12      964.34      951.22     56.64 o 
   0   5  12     4089.63     4332.01    143.80 o 
   1   5  12     5796.51     5588.82    217.46 o 
   2   5  12     8097.50     8887.44    402.62 o 
   3   5  12     3618.02     4006.76    467.31 o 
   4   5  12     7003.87     7103.69    415.81 o 
   5   5  12     3183.77     3155.04    306.27 o 
   6   5  12     3360.30     3506.26    287.12 o 
  -8   6  12     2005.34     2135.03    309.49 o 
  -7   6  12     2486.55     2067.54    182.87 o 
  -6   6  12     9001.97     9299.33   1294.84 o 
  -5   6  12     7326.15     7175.16    483.30 o 
  -4   6  12     9298.98     9635.64    510.52 o 
  -3   6  12     7510.22     7355.64    320.92 o 
  -2   6  12     9123.12     9558.98    371.23 o 
  -1   6  12     8142.66     8352.51    345.51 o 
   0   6  12     7722.38     7762.24    266.93 o 
   1   6  12     5561.52     5671.87    223.74 o 
   2   6  12     4790.90     4932.83    300.87 o 
   3   6  12     1310.39     1343.83    168.46 o 
   4   6  12      913.22      982.16    150.43 o 
   5   6  12       56.10      111.10    102.81 o 
   6   6  12        0.43       28.20    122.61 o 
  -8   7  12     1287.65     1377.78    266.75 o 
  -7   7  12     1221.45     1080.74    140.56 o 
  -6   7  12     1554.01     1547.60    193.03 o 
  -5   7  12      786.59      708.74    110.75 o 
  -4   7  12      271.86      233.34     61.25 o 
  -3   7  12      134.21      176.95     72.88 o 
  -2   7  12      326.32      392.08     87.68 o 
  -1   7  12      984.51     1050.45    125.56 o 
   0   7  12     2430.98     2311.18    144.60 o 
   1   7  12     4420.34     4427.57    284.46 o 
   2   7  12     5326.79     5032.55    558.48 o 
   3   7  12     4108.06     4420.03    288.43 o 
   4   7  12     5328.48     5086.27    317.12 o 
   5   7  12     4084.63     4013.37    293.32 o 
   6   7  12     2464.70     2630.28    416.56 o 
  -7   8  12     2935.74     2515.28    216.14 o 
  -6   8  12     3762.01     3398.99    239.37 o 
  -5   8  12     8182.43     8029.97    362.43 o 
  -4   8  12     2555.15     2515.99    204.97 o 
  -3   8  12     7576.55     7630.96    354.62 o 
  -2   8  12     4531.59     4910.77    279.93 o 
  -1   8  12     9707.17     9933.36    399.24 o 
   0   8  12     4444.16     4312.10    262.46 o 
   1   8  12     3933.08     4264.08    272.19 o 
   2   8  12     2024.71     1960.00    249.26 o 
   3   8  12     1932.84     1867.47    190.81 o 
   4   8  12      243.89      372.65     99.13 o 
   5   8  12       63.71       82.74     83.59 o 
   6   8  12        3.10        2.61     81.35 o 
  -7   9  12     1859.96     1616.45    213.40 o 
  -6   9  12      721.92      667.11    124.26 o 
  -5   9  12      647.68      524.89    104.30 o 
  -4   9  12        8.28       24.11    181.87 o 
  -3   9  12       32.60        3.28     65.65 o 
  -2   9  12      353.54      358.42     94.28 o 
  -1   9  12     3505.88     3698.82    437.42 o 
   0   9  12     3249.33     2973.66    297.14 o 
   1   9  12     2102.80     2261.20    196.60 o 
   2   9  12     3559.49     3595.32    279.55 o 
   3   9  12     8397.42     8011.53    390.12 o 
   4   9  12     3218.34     3447.22    272.25 o 
   5   9  12     4508.18     4546.60    315.55 o 
  -7  10  12     3102.78     3341.74    356.24 o 
  -6  10  12     1358.53     1835.92    339.51 o 
  -5  10  12     6030.13     6152.42    559.54 o 
  -4  10  12     3385.72     3164.68    246.02 o 
  -3  10  12     7182.95     7497.04    375.32 o 
  -2  10  12     2390.44     2381.66    353.59 o 
  -1  10  12    14620.90    15117.20    821.35 o 
   0  10  12     3731.29     3161.76    397.49 o 
   1  10  12     5889.11     5953.45    538.69 o 
   2  10  12     2514.43     2073.04    324.12 o 
   3  10  12     1602.12     1652.93    213.29 o 
   4  10  12      224.43      251.52     86.63 o 
   5  10  12       59.64      -41.39    115.05 o 
  -7  11  12     1356.18     1371.21    248.30 o 
  -6  11  12       56.44      285.52    158.03 o 
  -5  11  12      591.97      430.20    179.54 o 
  -4  11  12       15.83      -89.37    127.57 o 
  -3  11  12       23.28       80.30    103.94 o 
  -2  11  12       20.72      213.10    155.70 o 
  -1  11  12     2634.20     2164.44    332.11 o 
   0  11  12      620.58      283.55    156.37 o 
   1  11  12     5827.18     5867.49    548.07 o 
   2  11  12     1146.87     1081.58    256.45 o 
   3  11  12     7531.63     7283.22    620.12 o 
   4  11  12      827.56      706.80    219.78 o 
   5  11  12     4560.29     4191.93    483.85 o 
  -6  12  12       94.72      102.94    129.62 o 
  -5  12  12     7224.54     6838.18    580.82 o 
  -4  12  12      684.35      633.42    196.49 o 
  -3  12  12    13155.93    14079.08    876.25 o 
  -2  12  12     1560.46     2007.35    340.21 o 
  -1  12  12    17746.23    16295.37    929.23 o 
   0  12  12      734.24      480.97    173.45 o 
   1  12  12     5458.58     5534.99    532.83 o 
   2  12  12      775.43      592.68    181.08 o 
   3  12  12     1262.57     1173.40    268.29 o 
   4  12  12       69.68      140.23    129.33 o 
  -6  13  12        6.92       61.14    104.17 o 
  -5  13  12      492.87      266.15    140.96 o 
  -4  13  12       24.79     -132.35    147.84 o 
  -3  13  12       27.03     -115.97    115.97 o 
  -2  13  12        5.64       -8.92     97.70 o 
  -1  13  12     1803.63     1946.27    335.70 o 
   0  13  12       70.70      -13.41    110.88 o 
   1  13  12     4621.77     4182.27    471.57 o 
   2  13  12        4.49      187.04    144.34 o 
   3  13  12     3354.63     3216.93    427.12 o 
   4  13  12       31.88      -45.04    130.81 o 
  -5  14  12     6189.94     5547.43    559.82 o 
  -4  14  12      104.57       44.67    134.98 o 
  -3  14  12     8106.89     7999.49    692.96 o 
  -2  14  12        2.08      136.07    127.28 o 
  -1  14  12     9643.91     9460.74    729.20 o 
   0  14  12        6.43       28.29    108.48 o 
   1  14  12     4088.12     4727.54    502.93 o 
   2  14  12      164.74      172.95    172.37 o 
   3  14  12     1135.49     1065.32    275.45 o 
   4  14  12       13.03      250.91    184.74 o 
  -5  15  12      545.36      730.51    236.44 o 
  -4  15  12      102.84     -113.95    161.88 o 
  -3  15  12        2.37     -209.22    209.22 o 
  -2  15  12       42.69      259.18    166.61 o 
  -1  15  12     1825.53     2307.43    367.37 o 
   0  15  12        4.11       80.03     87.09 o 
   1  15  12     3369.18     3579.87    441.08 o 
   2  15  12        4.62       94.67    133.96 o 
   3  15  12     3246.66     3072.63    426.21 o 
  -4  16  12       93.36      314.85    192.12 o 
  -3  16  12     4664.17     4406.95    540.64 o 
  -2  16  12      240.75      374.04    163.97 o 
  -1  16  12     5998.97     6119.09    610.26 o 
   0  16  12      189.62       60.72    147.31 o 
   1  16  12     5074.65     5105.90    536.20 o 
   2  16  12      289.97      337.29    165.38 o 
  -3  17  12       30.54      -50.09    119.40 o 
  -2  17  12       47.64       23.76    123.07 o 
  -1  17  12      919.63      869.86    229.48 o 
   0  17  12      250.44      319.85    172.43 o 
   1  17  12     3210.28     3589.37    457.57 o 
   2  17  12       68.07      329.68    183.57 o 
  -2  18  12      708.17      762.52    230.32 o 
  -1  18  12     3661.32     4649.94    541.17 o 
   0  18  12      632.05      562.75    225.06 o 
  -7   0  13      947.53      911.93    184.15 o 
  -5   0  13      584.84      340.90    100.05 o 
  -3   0  13       15.04       27.01     29.93 o 
  -1   0  13     4703.29     4213.08    444.65 o 
   1   0  13     6253.33     6277.85    260.65 o 
   3   0  13    10279.88    10670.80    658.16 o 
   5   0  13     6065.17     6147.04    522.84 o 
  -8   1  13       26.85      -70.85     70.85 o 
  -7   1  13     2442.05     2690.19    253.81 o 
  -6   1  13      270.97      183.48     65.85 o 
  -5   1  13    13072.74    12876.25    427.60 o 
  -4   1  13       46.60       82.83     34.48 o 
  -3   1  13    17421.06    16866.47    269.94 o 
  -2   1  13       10.84       43.74     29.86 o 
  -1   1  13    25703.91    24862.84    528.71 o 
   0   1  13       85.13      124.79     60.22 o 
   1   1  13     6522.96     6581.03    252.13 o 
   2   1  13       34.73       41.42     32.96 o 
   3   1  13     1277.14     1526.08    188.15 o 
   4   1  13       61.65       95.04     93.05 o 
   5   1  13       51.49      181.06    103.05 o 
   6   1  13       11.68      201.99    184.76 o 
  -8   2  13       78.46      148.51    145.45 o 
  -7   2  13     1465.50     1477.87    166.25 o 
  -6   2  13      170.17      200.23     81.32 o 
  -5   2  13      334.67      332.83    120.99 o 
  -4   2  13        5.09       14.84     38.03 o 
  -3   2  13      469.16      322.39     54.92 o 
  -2   2  13      299.89      312.74     63.80 o 
  -1   2  13     6716.79     6503.97    300.37 o 
   0   2  13       46.04       63.85     45.34 o 
   1   2  13     9290.45     8724.71    279.81 o 
   2   2  13      311.02      219.97     45.65 o 
   3   2  13     8481.31     9244.91    433.40 o 
   4   2  13     1168.77     1092.96    158.73 o 
   5   2  13     6463.85     6313.79    378.53 o 
   6   2  13      285.96      490.14    122.50 o 
  -8   3  13       75.43       88.46    102.41 o 
  -7   3  13     5526.34     6092.85    462.47 o 
  -6   3  13     1124.26     1097.91    200.16 o 
  -5   3  13     9770.26     9431.30    318.71 o 
  -4   3  13     1222.01     1045.94    101.87 o 
  -3   3  13    12563.03    12394.98    379.70 o 
  -2   3  13     1581.02     1550.62    142.59 o 
  -1   3  13    19636.75    19756.27    549.82 o 
   0   3  13     2262.28     2362.40    151.04 o 
   1   3  13     5610.35     5520.09    221.33 o 
   2   3  13      662.49      745.67    119.10 o 
   3   3  13     1734.13     1904.79    203.25 o 
   4   3  13      197.94      221.10     92.97 o 
   5   3  13       23.45      285.96    113.01 o 
   6   3  13       23.57       89.74     85.58 o 
  -8   4  13      174.40      237.69    103.58 o 
  -7   4  13     1795.76     1727.74    183.71 o 
  -6   4  13      465.42      370.99    120.93 o 
  -5   4  13      486.93      519.58     88.48 o 
  -4   4  13       54.99       81.71     54.18 o 
  -3   4  13      366.36      323.89     73.12 o 
  -2   4  13      410.52      400.44     78.16 o 
  -1   4  13     2872.25     3004.33    169.58 o 
   0   4  13     6377.81     6572.90    253.11 o 
   1   4  13     7066.50     6755.36    248.66 o 
   2   4  13     1453.42     1219.61    100.22 o 
   3   4  13     7224.41     7441.92    388.58 o 
   4   4  13     3177.72     3398.07    270.15 o 
   5   4  13     6204.28     6533.78    578.01 o 
   6   4  13      863.39      978.13    168.59 o 
  -8   5  13      495.26      706.62    217.45 o 
  -7   5  13     4213.23     4446.54    415.19 o 
  -6   5  13     2879.13     2826.40    193.75 o 
  -5   5  13     7814.98     8243.66    327.74 o 
  -4   5  13     6855.39     6812.39    296.61 o 
  -3   5  13    11814.86    11838.69    407.69 o 
  -2   5  13     7111.47     7116.01    315.63 o 
  -1   5  13     6676.91     6434.87    336.23 o 
   0   5  13     5082.82     5396.98    230.43 o 
   1   5  13     2555.59     2492.96    150.86 o 
   2   5  13      777.75      831.58    130.38 o 
   3   5  13     1940.77     2227.96    219.54 o 
   4   5  13      226.24      426.29    116.61 o 
   5   5  13       15.92      103.11     93.37 o 
   6   5  13        9.32      133.82    103.73 o 
  -7   6  13     1533.22     2214.49    299.41 o 
  -6   6  13      858.60      770.92    172.90 o 
  -5   6  13      170.04      153.85     70.84 o 
  -4   6  13        1.13      -13.70     71.95 o 
  -3   6  13       54.30       43.06     53.44 o 
  -2   6  13      601.31      562.77     95.46 o 
  -1   6  13      965.28     1069.75    129.61 o 
   0   6  13      943.49      988.23    101.39 o 
   1   6  13     1224.30     1268.67    111.15 o 
   2   6  13     2475.82     2280.16    216.97 o 
   3   6  13     6241.16     6364.31    364.10 o 
   4   6  13     3726.02     3645.88    281.87 o 
   5   6  13     4251.53     4233.42    319.50 o 
  -7   7  13     2969.46     3609.47    391.28 o 
  -6   7  13     4814.84     4487.84    706.88 o 
  -5   7  13     7289.90     7574.28    793.08 o 
  -4   7  13     5647.08     5665.88    295.55 o 
  -3   7  13     5866.70     5449.38    292.92 o 
  -2   7  13     5128.11     5333.98    517.63 o 
  -1   7  13     6039.21     5760.91    304.22 o 
   0   7  13     3462.25     3314.69    180.49 o 
   1   7  13     1487.60     1446.76    275.53 o 
   2   7  13      872.81      922.14    141.35 o 
   3   7  13      852.25      994.85    320.73 o 
   4   7  13      299.61      282.80    139.74 o 
   5   7  13       20.35      147.77    109.45 o 
  -7   8  13      622.64      798.81    201.10 o 
  -6   8  13      878.66      618.72    106.73 o 
  -5   8  13      156.90      108.05    132.93 o 
  -4   8  13        1.54      -24.91     79.11 o 
  -3   8  13       48.83       74.34     63.96 o 
  -2   8  13      449.57      442.76     92.54 o 
  -1   8  13     2505.17     2570.87    210.72 o 
   0   8  13     1077.87     1183.32    146.37 o 
   1   8  13     2484.51     2469.00    222.90 o 
   2   8  13     4237.34     4351.40    506.42 o 
   3   8  13     4395.02     4660.20    313.29 o 
   4   8  13     5183.84     6028.18    367.06 o 
   5   8  13     2117.53     2506.40    246.14 o 
  -7   9  13      733.56      598.58    108.88 o 
  -6   9  13     4686.26     4797.24    298.87 o 
  -5   9  13     1939.18     2130.38    200.10 o 
  -4   9  13     6462.27     6802.88    351.78 o 
  -3   9  13     4435.59     4631.32    289.62 o 
  -2   9  13     8696.13     8849.60    400.74 o 
  -1   9  13     4242.82     4783.97    509.14 o 
   0   9  13     6013.73     6651.22    597.95 o 
   1   9  13     1560.44     1735.74    180.00 o 
   2   9  13     3425.89     3477.03    264.44 o 
   3   9  13      185.00      103.08     85.23 o 
   4   9  13      444.85      378.89    162.25 o 
   5   9  13        3.86      249.89    113.25 o 
  -7  10  13      115.62      114.70     77.92 o 
  -6  10  13      657.10      748.42    149.82 o 
  -5  10  13      127.94      269.93     95.28 o 
  -4  10  13        3.64       21.44     96.84 o 
  -3  10  13      171.33      111.14     86.41 o 
  -2  10  13      840.87     1513.82    297.50 o 
  -1  10  13     1222.17     1270.51    259.73 o 
   0  10  13     4839.78     5484.53    544.33 o 
   1  10  13     2206.23     2010.19    342.71 o 
   2  10  13     6066.60     5851.58    559.91 o 
   3  10  13     1569.40     1293.35    282.86 o 
   4  10  13     5832.15     5425.70    560.92 o 
   5  10  13      910.60     1191.18    277.89 o 
  -6  11  13     4025.96     4446.70    439.38 o 
  -5  11  13      693.18      667.01    200.27 o 
  -4  11  13     8538.27     6728.03    586.27 o 
  -3  11  13     2463.56     2620.43    385.83 o 
  -2  11  13    16117.81    17523.50    983.04 o 
  -1  11  13      615.28      589.12    184.71 o 
   0  11  13     8684.74     8904.33    700.72 o 
   1  11  13      826.72     1034.00    261.69 o 
   2  11  13     2402.76     2190.69    355.42 o 
   3  11  13      393.87      443.98    176.88 o 
   4  11  13      329.96      140.79    112.99 o 
  -6  12  13      580.76      480.71    155.97 o 
  -5  12  13        0.53       81.44    114.40 o 
  -4  12  13       58.03     -137.39    156.66 o 
  -3  12  13        2.75      -16.34    118.23 o 
  -2  12  13     1031.38     1085.31    253.75 o 
  -1  12  13       42.46      218.50    145.76 o 
   0  12  13     3467.38     3887.47    461.92 o 
   1  12  13       82.01      363.70    161.05 o 
   2  12  13     5701.41     6086.54    592.14 o 
   3  12  13       41.90      -44.33    151.95 o 
   4  12  13     5115.19     5015.91    551.58 o 
  -5  13  13       87.99       -4.28    119.46 o 
  -4  13  13     6198.00     6046.06    594.85 o 
  -3  13  13        6.88     -157.97    160.37 o 
  -2  13  13    12132.32    13451.16    881.89 o 
  -1  13  13      130.23      126.15     96.26 o 
   0  13  13     6142.47     6650.69    598.63 o 
   1  13  13      134.89      115.44    135.12 o 
   2  13  13     1271.44     1101.48    269.83 o 
   3  13  13       37.70     -169.94    180.95 o 
  -5  14  13        0.16      111.03    112.84 o 
  -4  14  13       19.18     -188.19    188.19 o 
  -3  14  13       36.05       23.48    142.50 o 
  -2  14  13      658.38      737.80    251.19 o 
  -1  14  13        0.28      -98.98    142.98 o 
   0  14  13     3408.41     3310.73    433.77 o 
   1  14  13        1.26      145.78    160.00 o 
   2  14  13     2981.65     3498.81    459.37 o 
   3  14  13      153.02       85.96    165.56 o 
  -4  15  13     5853.02     6391.90    641.58 o 
  -3  15  13       10.08       36.72    125.16 o 
  -2  15  13     6803.73     8600.38    717.43 o 
  -1  15  13       26.57      -26.89    123.99 o 
   0  15  13     5092.50     5403.81    580.85 o 
   1  15  13      127.42      154.42    166.05 o 
   2  15  13     2098.35     1657.23    326.36 o 
  -4  16  13       21.37      -23.45    141.60 o 
  -3  16  13       37.31     -174.01    174.01 o 
  -2  16  13      306.43      860.53    271.77 o 
  -1  16  13       72.16      116.95    134.41 o 
   0  16  13     2246.30     1930.62    341.25 o 
   1  16  13      127.49      141.03    128.56 o 
   2  16  13     2291.20     2698.14    414.95 o 
  -2  17  13     4405.37     4971.19    552.54 o 
  -1  17  13      561.77      759.35    237.98 o 
   0  17  13     3336.52     3499.69    476.94 o 
  -8   0  14     3263.27     3369.18    376.82 o 
  -6   0  14    10290.38    10109.75    574.28 o 
  -4   0  14    11625.19    11505.13    562.23 o 
  -2   0  14    30598.00    31093.04   1085.77 o 
   0   0  14    21280.90    21359.00    661.89 o 
   2   0  14     4484.37     4159.44    207.48 o 
   4   0  14      235.75      364.76    181.75 o 
  -7   1  14       44.44       88.97    134.54 o 
  -6   1  14     1439.32     1317.28    154.04 o 
  -5   1  14       25.41      -15.47     61.73 o 
  -4   1  14        1.22     -101.78    101.78 o 
  -3   1  14       22.40      -20.34     67.02 o 
  -2   1  14     2753.44     2599.54    130.50 o 
  -1   1  14     1210.88     1097.68    174.67 o 
   0   1  14    13172.93    12772.09    370.95 o 
   1   1  14      116.57      214.82     61.36 o 
   2   1  14    12520.41    12699.15    267.12 o 
   3   1  14      831.32      419.44    189.15 o 
   4   1  14     9550.07     8789.73    527.52 o 
   5   1  14       50.39      124.92    161.26 o 
  -7   2  14      142.39       63.24     67.36 o 
  -6   2  14     9673.44     9352.06    395.45 o 
  -5   2  14     1337.35     1574.64    224.13 o 
  -4   2  14    12263.65    12160.59    576.73 o 
  -3   2  14      202.85      280.41     57.18 o 
  -2   2  14    17184.92    16606.51    470.24 o 
  -1   2  14     1009.61      872.45    103.23 o 
   0   2  14    14804.04    14625.95    548.79 o 
   1   2  14      202.14      246.83     59.17 o 
   2   2  14     4315.70     4353.84    587.70 o 
   3   2  14      101.16      157.50     97.76 o 
   4   2  14      387.48      582.75    146.38 o 
   5   2  14       30.59      110.59     94.99 o 
  -7   3  14      193.90      262.14     99.25 o 
  -6   3  14     1442.39     1410.71    219.42 o 
  -5   3  14       49.36       87.39     68.90 o 
  -4   3  14        2.65      -16.50     73.14 o 
  -3   3  14       58.93       93.40     55.47 o 
  -2   3  14     1529.10     1300.47    133.99 o 
  -1   3  14     1238.01     1115.16    111.58 o 
   0   3  14     6339.22     6424.83    261.70 o 
   1   3  14      550.72      546.76     76.36 o 
   2   3  14     8259.63     8171.73    545.81 o 
   3   3  14     2069.06     1928.06    212.21 o 
   4   3  14     8086.68     9211.98    465.60 o 
   5   3  14      503.29      588.64    146.50 o 
  -7   4  14      940.71      946.41    141.12 o 
  -6   4  14     8405.25     8427.53    547.08 o 
  -5   4  14     3007.80     2579.69    279.90 o 
  -4   4  14    10312.15    10249.42    353.05 o 
  -3   4  14     4226.79     3857.57    224.88 o 
  -2   4  14     8748.57     8363.87    403.70 o 
  -1   4  14     2504.45     2541.40    165.76 o 
   0   4  14     5134.01     4966.56    388.01 o 
   1   4  14      297.79      364.41     80.23 o 
   2   4  14     4348.11     4223.09    316.59 o 
   3   4  14      830.62      616.52    126.46 o 
   4   4  14      559.96      682.56    144.12 o 
   5   4  14        3.82       36.06     83.72 o 
  -7   5  14      360.69      246.05    152.11 o 
  -6   5  14      852.45      713.23    172.49 o 
  -5   5  14      261.27      185.22    108.07 o 
  -4   5  14        5.42       72.58     68.09 o 
  -3   5  14      100.65       84.78     62.17 o 
  -2   5  14     1056.38     1022.35    129.78 o 
  -1   5  14      522.06      567.80     84.19 o 
   0   5  14     1632.22     1702.54    155.08 o 
   1   5  14     1129.73     1016.06    103.50 o 
   2   5  14     7552.81     7619.74    422.33 o 
   3   5  14     2065.38     2264.94    331.40 o 
   4   5  14     6968.65     7160.61    413.77 o 
   5   5  14     1389.87     1280.55    191.17 o 
  -7   6  14     1654.01     1780.80    277.84 o 
  -6   6  14     5714.86     5692.59    459.18 o 
  -5   6  14     3288.49     3494.86    226.87 o 
  -4   6  14     8739.20     8809.16    477.49 o 
  -3   6  14     4055.90     3926.30    247.28 o 
  -2   6  14     9171.42     9000.08    480.70 o 
  -1   6  14     3346.22     3092.96    224.80 o 
   0   6  14     3446.17     3100.52    181.80 o 
   1   6  14      778.50      800.45     96.01 o 
   2   6  14     2786.65     2724.46    255.42 o 
   3   6  14      345.10      335.28    171.83 o 
   4   6  14      318.72      423.26    205.71 o 
   5   6  14        3.73      -35.55     84.22 o 
  -7   7  14      799.27      854.93    204.53 o 
  -6   7  14      603.12      748.27    180.60 o 
  -5   7  14       99.69      109.61     55.45 o 
  -4   7  14        0.07      -76.25     76.25 o 
  -3   7  14      191.91      159.82     66.51 o 
  -2   7  14      463.97      599.12    111.67 o 
  -1   7  14     1524.33     1585.22    166.94 o 
   0   7  14     2763.01     2891.50    195.21 o 
   1   7  14     2276.69     3021.91    260.93 o 
   2   7  14     5218.48     5490.54    355.47 o 
   3   7  14     3882.15     4186.55    312.34 o 
   4   7  14     4002.61     4103.67    315.76 o 
   5   7  14     2050.81     2039.88    237.93 o 
  -7   8  14     2999.05     3496.94    397.97 o 
  -6   8  14     3547.31     3476.14    247.82 o 
  -5   8  14     7111.07     6629.74    441.83 o 
  -4   8  14     8763.43     8705.91    549.91 o 
  -3   8  14     4070.19     4458.27    282.41 o 
  -2   8  14     4967.59     5223.08    407.38 o 
  -1   8  14     5986.39     6641.27    812.74 o 
   0   8  14     2965.81     2856.75    232.45 o 
   1   8  14     2639.08     2982.88    397.43 o 
   2   8  14     1301.40     1169.26    243.41 o 
   3   8  14      786.90      726.69    146.95 o 
   4   8  14       94.46      138.08    313.17 o 
  -6   9  14      222.38      258.14     78.38 o 
  -5   9  14       81.40      113.43    124.00 o 
  -4   9  14        0.17       -5.92     97.91 o 
  -3   9  14       57.37       -8.05     77.30 o 
  -2   9  14      493.64      653.85    125.14 o 
  -1   9  14     1828.08     2068.29    263.07 o 
   0   9  14     1248.01     1230.36    276.63 o 
   1   9  14     4598.77     5658.57    571.58 o 
   2   9  14     2163.92     1753.68    335.12 o 
   3   9  14     5077.10     5533.52    564.32 o 
   4   9  14     1773.09     1436.56    312.15 o 
  -6  10  14      829.38      909.46    147.73 o 
  -5  10  14     6016.68     6602.10    366.32 o 
  -4  10  14     1670.95     1701.67    224.25 o 
  -3  10  14     8744.83     8652.40   1077.80 o 
  -2  10  14     1597.05     2036.67    341.68 o 
  -1  10  14     8262.89     7831.00    634.62 o 
   0  10  14      764.46      603.89    205.02 o 
   1  10  14     4140.18     4591.66    522.55 o 
   2  10  14      545.24      467.65    169.56 o 
   3  10  14     1214.82     1146.16    291.48 o 
   4  10  14       92.17      -43.62    185.52 o 
  -6  11  14      167.52      332.57    161.14 o 
  -5  11  14      266.91      196.58    135.19 o 
  -4  11  14        0.04     -172.65    172.65 o 
  -3  11  14      303.73      440.99    187.36 o 
  -2  11  14      432.56      674.81    210.83 o 
  -1  11  14     3167.85     3480.48    436.90 o 
   0  11  14      661.44      490.77    187.00 o 
   1  11  14     5171.75     4582.68    515.93 o 
   2  11  14      893.03      915.78    265.07 o 
   3  11  14     5656.51     5906.11    606.55 o 
   4  11  14      534.76      392.76    129.59 o 
  -5  12  14     5227.68     4601.39    490.38 o 
  -4  12  14      173.66      -54.82    139.05 o 
  -3  12  14     7691.04     8740.02    715.80 o 
  -2  12  14      338.85       87.30    138.95 o 
  -1  12  14     8449.95     8019.85    661.86 o 
   0  12  14      846.30     1340.04    280.50 o 
   1  12  14     4210.63     2980.44    427.66 o 
   2  12  14      223.46      445.71    196.03 o 
   3  12  14      436.31      431.08    223.99 o 
  -5  13  14      167.92      268.81    161.79 o 
  -4  13  14        8.56     -143.30    160.19 o 
  -3  13  14      288.23      131.50    153.54 o 
  -2  13  14        0.97      292.73    196.51 o 
  -1  13  14     3069.91     2909.26    407.06 o 
   0  13  14      162.56       87.48    109.19 o 
   1  13  14     5707.61     6298.19    612.70 o 
   2  13  14        4.99      -62.72    144.72 o 
   3  13  14     5057.17     4680.36    545.20 o 
  -4  14  14        3.07       95.15    116.33 o 
  -3  14  14     6877.00     8149.92    721.82 o 
  -2  14  14        6.99      331.89    197.79 o 
  -1  14  14     6993.66     7782.23    675.29 o 
   0  14  14      102.98       96.54    149.30 o 
   1  14  14     3067.22     3126.79    440.68 o 
   2  14  14        6.40     -199.25    199.25 o 
  -4  15  14        1.66      -79.13    145.00 o 
  -3  15  14      104.62      212.04    157.67 o 
  -2  15  14       72.36      -59.58    127.77 o 
  -1  15  14     1947.54     1827.53    344.51 o 
   0  15  14       80.27       67.12    161.19 o 
   1  15  14     3674.59     3612.70    484.53 o 
  -2  16  14      255.35      606.88    232.75 o 
  -1  16  14     4291.50     3656.92    469.46 o 
   0  16  14      285.31      494.70    191.95 o 
  -7   0  15     2008.72     1777.38    264.33 o 
  -5   0  15       11.12       89.28     91.90 o 
  -3   0  15      510.87      428.16    127.27 o 
  -1   0  15    14848.23    15268.24    493.82 o 
   1   0  15     7850.88     7995.89    887.57 o 
   3   0  15    10017.05     9317.03    702.80 o 
   5   0  15     3543.26     3908.42    459.91 o 
  -7   1  15     5610.75     5496.65    324.04 o 
  -6   1  15      244.89      151.88     77.59 o 
  -5   1  15     7285.11     7628.95    345.25 o 
  -4   1  15      316.82      456.63     92.50 o 
  -3   1  15    13715.81    14468.07    623.24 o 
  -2   1  15      224.63      423.18    141.01 o 
  -1   1  15    22984.24    22821.74    707.28 o 
   0   1  15       87.69      154.97     63.78 o 
   1   1  15     5019.61     5363.40    387.75 o 
   2   1  15       68.48        1.43     97.01 o 
   3   1  15      731.26      883.71    214.88 o 
   4   1  15        6.96       71.13    143.12 o 
   5   1  15        5.82      249.30    132.08 o 
  -7   2  15     1475.81     1271.48    161.79 o 
  -6   2  15      133.33       71.33     73.34 o 
  -5   2  15       97.27      191.79     71.64 o 
  -4   2  15        3.06     -103.11    103.11 o 
  -3   2  15      681.69      688.12    138.10 o 
  -2   2  15      803.79      966.55    114.78 o 
  -1   2  15     3343.93     3606.10    222.04 o 
   0   2  15     1441.74     1447.88    130.95 o 
   1   2  15     6158.83     6314.26    390.54 o 
   2   2  15      729.83      362.88    100.31 o 
   3   2  15     8417.44     9373.27    489.60 o 
   4   2  15      514.36      459.53    113.00 o 
   5   2  15     4102.02     4436.68    350.44 o 
  -7   3  15     4698.28     4691.60    354.62 o 
  -6   3  15     1119.71     1054.02    142.76 o 
  -5   3  15     5675.43     6301.16    452.26 o 
  -4   3  15     1798.78     1331.82    205.66 o 
  -3   3  15     8126.38     8538.38    328.21 o 
  -2   3  15     2011.43     2046.28    170.74 o 
  -1   3  15     6908.50     7096.27    304.92 o 
   0   3  15      304.94      288.37     61.70 o 
   1   3  15     3999.71     4225.22    213.02 o 
   2   3  15      321.89      316.90    113.71 o 
   3   3  15      949.78     1032.35    199.34 o 
   4   3  15      117.96      169.73     91.81 o 
   5   3  15       11.33      265.07    124.15 o 
  -7   4  15     1168.02     1162.05    158.51 o 
  -6   4  15      256.49        9.45     97.89 o 
  -5   4  15      147.78      197.94    119.79 o 
  -4   4  15        1.16      -92.14    105.76 o 
  -3   4  15      411.26      479.29    100.44 o 
  -2   4  15      218.56      110.97    181.26 o 
  -1   4  15     1823.23     1835.97    218.48 o 
   0   4  15      243.94      186.02    100.70 o 
   1   4  15     4755.73     5079.28    233.54 o 
   2   4  15     1752.53     1637.40    215.08 o 
   3   4  15     6106.42     6762.10    415.16 o 
   4   4  15     1544.37     1724.58    226.06 o 
   5   4  15     4337.20     3976.39    331.50 o 
  -7   5  15     3567.37     3541.64    390.62 o 
  -6   5  15     2421.24     2149.87    291.11 o 
  -5   5  15     6769.89     8123.38    527.03 o 
  -4   5  15     1803.23     1978.33    166.35 o 
  -3   5  15     8666.82     9062.86    373.64 o 
  -2   5  15     4386.87     4395.55    264.95 o 
  -1   5  15     7184.29     6996.14    411.89 o 
   0   5  15     1161.11     1261.41    152.80 o 
   1   5  15     3080.01     3231.78    210.57 o 
   2   5  15      727.79      951.95    312.72 o 
   3   5  15      915.33      667.41    306.28 o 
   4   5  15       67.50       56.17     88.38 o 
  -7   6  15      668.26      657.75    205.43 o 
  -6   6  15      209.14      407.12    161.21 o 
  -5   6  15       32.68      219.39    124.66 o 
  -4   6  15       15.50      -59.67     60.32 o 
  -3   6  15      118.90      254.00    181.84 o 
  -2   6  15      719.26      691.21    111.24 o 
  -1   6  15     3171.89     3028.41    229.96 o 
   0   6  15     1030.50     1035.77    121.97 o 
   1   6  15     3972.52     4334.71    224.80 o 
   2   6  15     2732.75     2789.01    267.83 o 
   3   6  15     4129.20     4144.42    327.78 o 
   4   6  15     2513.38     2459.45    262.84 o 
  -6   7  15     2921.89     3143.87    356.83 o 
  -5   7  15     7012.52     7458.91    519.47 o 
  -4   7  15     3933.68     4585.95    278.90 o 
  -3   7  15     7688.81     8138.43    376.48 o 
  -2   7  15     6503.81     6586.94    528.81 o 
  -1   7  15     5255.60     5609.56    319.51 o 
   0   7  15     2774.02     2694.18    175.84 o 
   1   7  15     2110.37     2307.66    237.36 o 
   2   7  15     1046.26     1084.39    173.61 o 
   3   7  15      317.83      132.44     86.74 o 
   4   7  15       32.59      176.58    118.97 o 
  -6   8  15      421.81      159.93    122.92 o 
  -5   8  15       62.89       10.67     90.54 o 
  -4   8  15       47.47       24.20    161.39 o 
  -3   8  15      126.66       70.82     65.31 o 
  -2   8  15     1503.40     1392.23    162.95 o 
  -1   8  15      642.71      635.43    183.63 o 
   0   8  15     3591.33     3388.76    248.34 o 
   1   8  15     2303.84     2334.74    392.74 o 
   2   8  15     3505.99     3509.44    456.50 o 
   3   8  15     2495.29     2416.00    387.84 o 
   4   8  15     3496.54     3828.18    498.35 o 
  -6   9  15     4324.17     4063.69    418.34 o 
  -5   9  15     2073.27     1967.69    226.79 o 
  -4   9  15     6312.56     6189.19    347.28 o 
  -3   9  15     2901.54     3216.06    252.18 o 
  -2   9  15     7735.30     7419.26   1057.12 o 
  -1   9  15     1354.00     1674.03    393.65 o 
   0   9  15     3601.01     4152.05    508.47 o 
   1   9  15      815.33      693.34    224.42 o 
   2   9  15     1466.24     1868.63    358.34 o 
   3   9  15      233.56      626.76    232.93 o 
   4   9  15      117.37      -90.08    178.45 o 
  -6  10  15      368.76      399.92    162.97 o 
  -5  10  15        8.02      -84.22     84.22 o 
  -4  10  15       57.60     -104.43    104.43 o 
  -3  10  15       61.11       43.04     90.32 o 
  -2  10  15      757.41      987.41    147.98 o 
  -1  10  15      886.07      924.92    235.84 o 
   0  10  15     2567.17     2881.05    421.55 o 
   1  10  15     1033.59     1104.11    276.50 o 
   2  10  15     3895.24     3845.44    494.25 o 
   3  10  15      986.49      965.85    263.58 o 
  -5  11  15      364.51      522.54    208.83 o 
  -4  11  15     4115.69     3661.06    434.79 o 
  -3  11  15      650.64      709.28    242.59 o 
  -2  11  15     7278.45     7281.37    647.41 o 
  -1  11  15     1212.49      790.47    225.58 o 
   0  11  15     5904.60     5681.28    585.78 o 
   1  11  15      296.72      123.77    116.23 o 
   2  11  15     1669.80     1329.65    308.88 o 
   3  11  15      185.74      295.19    164.81 o 
  -5  12  15       13.18      -51.16    103.41 o 
  -4  12  15        9.52     -183.42    183.42 o 
  -3  12  15       23.82      176.98    137.47 o 
  -2  12  15     1509.63     2217.55    368.10 o 
  -1  12  15      457.07      362.86    149.08 o 
   0  12  15     4006.99     4948.10    563.07 o 
   1  12  15      437.55      576.50    232.36 o 
   2  12  15     4816.11     4977.27    575.62 o 
  -4  13  15     5156.55     4684.05    528.45 o 
  -3  13  15      123.23       11.19    131.90 o 
  -2  13  15     7614.69     8790.62    728.71 o 
  -1  13  15      230.68      185.00    131.17 o 
   0  13  15     5860.09     6036.18    613.45 o 
   1  13  15       39.48      226.64    166.36 o 
   2  13  15      799.06      710.18    247.69 o 
  -3  14  15        3.04      137.38    177.68 o 
  -2  14  15     1425.07     1519.64    321.73 o 
  -1  14  15        8.47       36.55    151.77 o 
   0  14  15     3229.87     3085.31    331.63 o 
   1  14  15       12.74      125.65    136.60 o 
  -2  15  15     6025.41     6390.66    636.76 o 
  -1  15  15       10.80      -86.66    167.94 o 
   0  15  15     2586.04     2695.54    415.79 o 
  -6   0  16     5506.20     5572.30    446.61 o 
  -4   0  16     8152.13     8879.35    518.63 o 
  -2   0  16    12612.86    12134.18    560.18 o 
   0   0  16     4905.99     5086.00    279.36 o 
   2   0  16     2610.91     2753.62    411.43 o 
   4   0  16       11.14       48.59    142.97 o 
  -7   1  16       21.20       91.58     93.77 o 
  -6   1  16      322.97      363.92     88.32 o 
  -5   1  16        0.28       75.67     67.39 o 
  -4   1  16      174.28      107.48     59.40 o 
  -3   1  16        0.40     -102.99    102.99 o 
  -2   1  16     1889.30     1850.50    218.60 o 
  -1   1  16      275.58      311.99     74.60 o 
   0   1  16     4229.66     4114.63    246.02 o 
   1   1  16        8.88       29.97     47.18 o 
   2   1  16     8819.95     9195.73    515.39 o 
   3   1  16      111.85      127.74    120.65 o 
   4   1  16     4526.32     4207.95    347.43 o 
  -7   2  16      288.43      122.12    175.71 o 
  -6   2  16     5541.40     5632.35    322.82 o 
  -5   2  16      731.79      771.65    126.22 o 
  -4   2  16     7322.23     7499.25    476.65 o 
  -3   2  16      654.43      504.57    132.06 o 
  -2   2  16     9587.19     9525.62    490.27 o 
  -1   2  16       45.25       -4.06     49.13 o 
   0   2  16     3395.44     3497.12    205.11 o 
   1   2  16       15.08       32.08     46.24 o 
   2   2  16     1825.20     1940.93    239.76 o 
   3   2  16       77.74      117.23    139.56 o 
   4   2  16       33.58      154.09    106.56 o 
  -7   3  16      154.67      281.28    102.87 o 
  -6   3  16      210.21      232.73    107.77 o 
  -5   3  16       21.96      -56.09    108.16 o 
  -4   3  16       22.14      -30.54     96.88 o 
  -3   3  16       88.86       90.75     80.40 o 
  -2   3  16     3605.09     3344.78    227.92 o 
  -1   3  16      419.53      385.24     77.95 o 
   0   3  16     3218.10     3550.97    207.17 o 
   1   3  16      656.86      617.14     89.93 o 
   2   3  16     8463.78     9248.83    560.05 o 
   3   3  16     1185.12      941.56    217.98 o 
   4   3  16     4350.31     4496.89    362.52 o 
  -6   4  16     6332.02     6705.36    513.56 o 
  -5   4  16      689.35      534.62    145.84 o 
  -4   4  16     7191.82     7295.63    477.68 o 
  -3   4  16     3189.42     2816.45    285.62 o 
  -2   4  16     8344.18     8243.81    364.17 o 
  -1   4  16     2089.07     2116.37    405.75 o 
   0   4  16     2728.42     2963.77    309.16 o 
   1   4  16      316.06      442.19    129.11 o 
   2   4  16     1131.64     1524.61    336.23 o 
   3   4  16      110.92      179.13    135.64 o 
   4   4  16      112.37       62.96    120.86 o 
  -6   5  16      296.56      209.74    139.38 o 
  -5   5  16       25.82       -0.46     85.84 o 
  -4   5  16       42.44        7.21     76.47 o 
  -3   5  16      334.54      268.83     98.11 o 
  -2   5  16     1087.49     1101.56    142.34 o 
  -1   5  16     1069.51     1215.10    311.78 o 
   0   5  16     3626.30     3628.33    220.20 o 
   1   5  16     2362.08     2788.27    305.91 o 
   2   5  16     3919.58     3895.53    326.68 o 
   3   5  16     2499.62     2522.69    399.39 o 
   4   5  16     3656.82     3488.93    315.99 o 
  -6   6  16     4067.10     4322.81    418.82 o 
  -5   6  16     3033.22     3009.73    334.19 o 
  -4   6  16     8082.22     8489.74    531.94 o 
  -3   6  16     6264.53     5968.95    321.24 o 
  -2   6  16     6206.04     6458.24    336.78 o 
  -1   6  16     3202.71     3455.24    522.94 o 
   0   6  16     2715.65     2839.51    248.79 o 
   1   6  16     1373.80     1880.63    406.16 o 
   2   6  16      822.26      869.51    150.83 o 
   3   6  16      220.14       43.35    121.73 o 
   4   6  16       34.96       62.79    134.68 o 
  -6   7  16      153.40      258.35    139.57 o 
  -5   7  16       14.47       -9.06     81.58 o 
  -4   7  16       77.03      -64.89    102.17 o 
  -3   7  16      277.14      190.50     72.68 o 
  -2   7  16      916.73      714.25    117.00 o 
  -1   7  16     1944.77     1925.24    282.87 o 
   0   7  16     2310.46     2194.72    229.37 o 
   1   7  16     2489.31     2508.78    413.86 o 
   2   7  16     1999.74     2300.37    390.17 o 
   3   7  16     3843.17     4008.61    507.54 o 
  -6   8  16     1924.63     1840.97    291.14 o 
  -5   8  16     4210.33     4318.63    416.73 o 
  -4   8  16     4006.00     3938.42    273.49 o 
  -3   8  16     6366.16     6235.24    349.45 o 
  -2   8  16     2733.60     3024.27    303.91 o 
  -1   8  16     2622.63     2835.90    631.75 o 
   0   8  16     1466.82     1612.57    178.15 o 
   1   8  16     1577.19     1333.46    303.32 o 
   2   8  16      415.74      448.74    191.24 o 
   3   8  16      339.84      473.59    201.35 o 
  -5   9  16       22.59     -119.23    119.23 o 
  -4   9  16        1.07      -92.83     92.83 o 
  -3   9  16      534.79      510.48    115.24 o 
  -2   9  16      550.72      329.91    134.21 o 
  -1   9  16     1831.75     1809.09    190.80 o 
   0   9  16     1300.25     1341.88    307.81 o 
   1   9  16     3235.62     3703.27    495.92 o 
   2   9  16     1379.94     1696.00    344.02 o 
   3   9  16     5032.75     5212.75    592.33 o 
  -5  10  16     4983.36     5355.72    477.51 o 
  -4  10  16     1236.33     1277.65    168.99 o 
  -3  10  16     5156.52     5122.41    334.37 o 
  -2  10  16     1278.59     1338.66    223.29 o 
  -1  10  16     4779.65     4516.57    501.35 o 
   0  10  16      505.35      277.57    154.49 o 
   1  10  16     1997.14     1394.23    313.59 o 
   2  10  16      197.12      214.21    162.77 o 
  -4  11  16        2.12     -182.80    182.80 o 
  -3  11  16      277.09      196.42    136.10 o 
  -2  11  16      208.31      164.60    101.52 o 
  -1  11  16     2062.87     2013.18    349.86 o 
   0  11  16      457.09      435.14    159.21 o 
   1  11  16     4120.73     5364.89    604.88 o 
   2  11  16      644.86      724.19    276.62 o 
  -4  12  16      372.46      132.28    114.05 o 
  -3  12  16     5482.82     7368.88    670.95 o 
  -2  12  16      204.29      551.96    232.37 o 
  -1  12  16     5067.23     4718.83    530.52 o 
   0  12  16       61.66      174.50    132.61 o 
   1  12  16     2331.49     3013.87    462.04 o 
  -3  13  16      302.45      719.37    239.44 o 
  -2  13  16      139.83      179.14    124.80 o 
  -1  13  16     1593.98     1924.99    337.86 o 
   0  13  16        1.63     -175.20    218.68 o 
   1  13  16     3957.89     4046.44    530.95 o 
  -2  14  16        0.12       29.24    125.92 o 
  -1  14  16     3387.68     3249.70    446.05 o 
  -5   0  17        2.82      -79.75    100.96 o 
  -3   0  17      450.10      386.56     99.36 o 
  -1   0  17     1156.96     1142.85    211.29 o 
   1   0  17     9142.87    10798.41    836.75 o 
   3   0  17     7215.00     8136.87    722.91 o 
  -6   1  17       24.43      -44.84     79.08 o 
  -5   1  17     5063.28     5093.54    299.12 o 
  -4   1  17       97.85      137.79     75.16 o 
  -3   1  17     6820.23     7071.53    323.64 o 
  -2   1  17       10.99       48.42     49.71 o 
  -1   1  17     6013.51     5963.03    322.48 o 
   0   1  17      103.21      126.99     65.18 o 
   1   1  17     5232.91     6184.77    445.78 o 
   2   1  17        8.95      328.80    160.12 o 
   3   1  17      409.40      147.51    116.91 o 
  -6   2  17       26.48       76.13    132.26 o 
  -5   2  17       11.70       -3.04    166.77 o 
  -4   2  17        0.28      -87.57     92.93 o 
  -3   2  17     1006.21      868.54    169.35 o 
  -2   2  17      138.99      149.78     88.47 o 
  -1   2  17     4410.99     4551.87    246.48 o 
   0   2  17       40.18       92.85     54.41 o 
   1   2  17     8659.02     9739.61    551.39 o 
   2   2  17      165.46       46.77     86.51 o 
   3   2  17     6494.56     6311.24    446.61 o 
  -6   3  17      233.91      283.71     75.14 o 
  -5   3  17     6576.48     6783.84    493.21 o 
  -4   3  17      768.42      546.73    150.85 o 
  -3   3  17    10936.21    10503.96    564.02 o 
  -2   3  17      971.23      814.21    165.51 o 
  -1   3  17     5247.85     5378.53    552.15 o 
   0   3  17       79.51      172.27     67.34 o 
   1   3  17     2764.73     2934.88    306.38 o 
   2   3  17       67.54      318.23    191.04 o 
   3   3  17      358.40      381.40    129.08 o 
  -6   4  17       20.20      -11.59     98.51 o 
  -5   4  17        1.37        1.88    109.11 o 
  -4   4  17        5.63      -18.00    102.53 o 
  -3   4  17     1490.24     1404.84    215.39 o 
  -2   4  17     1413.27     1142.71    184.09 o 
  -1   4  17     5064.73     5258.43    314.42 o 
   0   4  17      622.06      678.32    100.75 o 
   1   4  17     5755.70     6419.85    442.19 o 
   2   4  17     1244.44     1249.81    422.82 o 
   3   4  17     4895.45     4973.46    390.76 o 
  -6   5  17     1491.15     1312.25    249.34 o 
  -5   5  17     6352.19     6790.62    507.08 o 
  -4   5  17     2817.53     3119.37    329.34 o 
  -3   5  17     7742.73     7893.81    501.99 o 
  -2   5  17     4396.91     4415.01    359.02 o 
  -1   5  17     5460.20     5991.60    463.98 o 
   0   5  17     1369.90     1414.69    197.35 o 
   1   5  17     1717.85     2141.56    264.19 o 
   2   5  17      189.02      118.12    107.30 o 
   3   5  17      216.21      218.34    105.52 o 
  -5   6  17        5.42      -56.49    112.04 o 
  -4   6  17       80.64      -81.52    121.94 o 
  -3   6  17      447.66      211.42    106.56 o 
  -2   6  17     1203.70     1042.08    152.16 o 
  -1   6  17     1766.97     2203.44    359.08 o 
   0   6  17     1603.87     1525.43    179.24 o 
   1   6  17     2515.83     2745.95    337.40 o 
   2   6  17     2924.75     3034.60    312.07 o 
   3   6  17     3283.57     2932.85    395.10 o 
  -5   7  17     2615.23     2568.25    318.91 o 
  -4   7  17     4147.91     3968.68    376.83 o 
  -3   7  17     4188.11     4532.15    384.43 o 
  -2   7  17     3509.76     3833.36    276.59 o 
  -1   7  17     4161.86     4250.16    314.93 o 
   0   7  17     1504.99     1462.10    274.47 o 
   1   7  17     1255.79     1211.20    296.03 o 
   2   7  17      539.87      442.36    233.47 o 
   3   7  17       71.93      195.02    209.15 o 
  -5   8  17        0.65      100.78    109.80 o 
  -4   8  17      107.84      -99.20     99.20 o 
  -3   8  17      205.15      402.44    149.94 o 
  -2   8  17     1083.46     1001.15    150.56 o 
  -1   8  17     2085.62     1964.73    215.78 o 
   0   8  17     2247.76     2797.88    442.30 o 
   1   8  17     1276.11     1431.45    316.87 o 
   2   8  17     3298.26     3596.35    501.57 o 
  -5   9  17     1762.66     1788.33    277.19 o 
  -4   9  17     3466.24     3112.88    349.35 o 
  -3   9  17     2003.93     2175.35    224.16 o 
  -2   9  17     3774.09     3631.37    281.66 o 
  -1   9  17     1859.56     1862.54    198.34 o 
   0   9  17     2616.85     2604.82    420.04 o 
   1   9  17      327.31      248.45    175.48 o 
   2   9  17      880.53     1165.19    304.86 o 
  -4  10  17       39.63       20.77     89.42 o 
  -3  10  17      104.41      -48.57     87.23 o 
  -2  10  17     1388.31     1584.75    194.43 o 
  -1  10  17      465.90      367.23    170.60 o 
   0  10  17     3376.59     3546.88    487.19 o 
   1  10  17      886.93     1003.55    282.46 o 
  -3  11  17      358.86      378.02    167.12 o 
  -2  11  17     4073.86     4525.64    522.78 o 
  -1  11  17      267.54      144.59    134.94 o 
   0  11  17     2819.23     3089.46    467.22 o 
   1  11  17      145.86      145.38    157.14 o 
  -2  12  17      846.84      955.17    278.06 o 
  -1  12  17       21.22     -129.22    152.86 o 
   0  12  17     2742.27     3885.71    528.39 o 
  -4   0  18     5830.97     5885.21    444.51 o 
  -2   0  18     4674.02     5131.08    383.14 o 
   0   0  18     4705.39     4562.06    283.15 o 
   2   0  18     1264.06     1840.08    375.46 o 
  -5   1  18        7.13      -12.93     93.79 o 
  -4   1  18      215.37        6.84     74.09 o 
  -3   1  18        4.84      -74.42     74.42 o 
  -2   1  18     1126.62     1371.83    142.43 o 
  -1   1  18       42.62      161.17     51.67 o 
   0   1  18     4763.28     4895.81    208.88 o 
   1   1  18      104.85      196.57    129.59 o 
   2   1  18     6777.71     7763.27    515.12 o 
   3   1  18       42.38      -67.78    116.42 o 
  -5   2  18       39.35       21.07     81.63 o 
  -4   2  18     6944.92     7445.35    360.25 o 
  -3   2  18      491.27      354.82    222.87 o 
  -2   2  18     5633.39     5406.33    393.73 o 
  -1   2  18       20.21       97.22     74.98 o 
   0   2  18     2857.68     3001.08    236.41 o 
   1   2  18        4.06       64.93     97.82 o 
   2   2  18      937.01     1286.05    226.09 o 
   3   2  18        0.35     -189.20    189.20 o 
  -5   3  18        9.14      -64.88     83.48 o 
  -4   3  18      168.75       87.95     92.33 o 
  -3   3  18        5.58      -55.54     85.30 o 
  -2   3  18     3002.14     2916.17    296.33 o 
  -1   3  18       45.32       11.60     66.18 o 
   0   3  18     3665.40     3557.63    224.72 o 
   1   3  18      586.59      390.66    122.75 o 
   2   3  18     5677.31     6566.52    473.68 o 
  -5   4  18     1235.34     1379.15    237.52 o 
  -4   4  18     7475.11     7519.76    522.80 o 
  -3   4  18     1950.02     1604.77    239.97 o 
  -2   4  18     6185.04     6273.34    435.03 o 
  -1   4  18      643.63      572.94    127.73 o 
   0   4  18     1887.15     1793.24    178.79 o 
   1   4  18      407.00      568.92    165.86 o 
   2   4  18      385.05      316.60    228.24 o 
  -5   5  18       18.49     -136.86    136.86 o 
  -4   5  18      309.20      472.34    157.17 o 
  -3   5  18      385.67      269.16    130.97 o 
  -2   5  18     2614.48     3123.69    314.90 o 
  -1   5  18      614.76      505.51    194.52 o 
   0   5  18     2547.75     2711.33    608.16 o 
   1   5  18     1537.78     1538.34    230.98 o 
   2   5  18     4080.38     4600.73    391.92 o 
  -5   6  18     1644.03     1920.79    292.13 o 
  -4   6  18     4697.45     4619.72    417.30 o 
  -3   6  18     4014.12     3683.52    356.90 o 
  -2   6  18     5601.31     5912.76    434.20 o 
  -1   6  18     1674.25     1757.45    229.83 o 
   0   6  18     1969.99     2939.30    475.46 o 
   1   6  18      639.31      505.71    223.66 o 
   2   6  18      417.25      541.76    252.23 o 
  -4   7  18       90.91       -0.48    104.92 o 
  -3   7  18      944.59      750.30    189.21 o 
  -2   7  18     1067.52      962.44    185.59 o 
  -1   7  18     1432.00     1473.06    171.50 o 
   0   7  18     1530.18     1539.91    354.69 o 
   1   7  18     2538.22     2512.10    433.17 o 
   2   7  18     1524.98     2042.82    403.23 o 
  -4   8  18     1979.10     1992.25    280.33 o 
  -3   8  18     4480.17     4417.84    406.75 o 
  -2   8  18     3148.45     2921.08    322.13 o 
  -1   8  18     2542.13     1991.98    207.16 o 
   0   8  18      729.86      637.45    220.19 o 
   1   8  18      587.33      643.03    219.35 o 
  -3   9  18      523.69      327.62    115.98 o 
  -2   9  18      317.60      313.76    134.27 o 
  -1   9  18     2277.76     2417.73    367.15 o 
   0   9  18      648.85      887.75    261.60 o 
   1   9  18     2286.77     3015.80    483.16 o 
  -3  10  18     3788.49     3835.16    390.09 o 
  -2  10  18      633.24      477.76    190.92 o 
  -1  10  18     2367.11     2264.73    376.35 o 
   0  10  18      165.01       97.01    143.00 o 
  -3   0  19     1711.11     1460.79    230.40 o 
  -1   0  19     2264.57     2390.77    264.85 o 
   1   0  19     5635.37     5965.58    654.81 o 
  -4   1  19      181.28      180.63     84.05 o 
  -3   1  19     4659.29     4659.38    281.04 o 
  -2   1  19      101.35       75.60     83.69 o 
  -1   1  19     2419.18     2516.76    215.34 o 
   0   1  19        4.38       83.59     80.20 o 
   1   1  19     1816.03     2198.42    298.98 o 
   2   1  19        4.19     -109.74    109.74 o 
  -4   2  19       20.80      -52.45     79.18 o 
  -3   2  19      583.87      622.62    116.96 o 
  -2   2  19       50.49       24.18     62.01 o 
  -1   2  19     2150.58     2242.00    182.73 o 
   0   2  19      665.12      629.86    111.05 o 
   1   2  19     5242.71     6334.75    768.98 o 
  -4   3  19      941.12      919.23    136.57 o 
  -3   3  19     4374.78     4228.62    374.45 o 
  -2   3  19      339.47      298.83    114.44 o 
  -1   3  19     1981.61     2040.88    245.53 o 
   0   3  19      372.19      345.23    150.70 o 
   1   3  19      892.89     1078.91    213.19 o 
  -4   4  19        8.29     -126.32    126.32 o 
  -3   4  19      942.76      882.18    194.03 o 
  -2   4  19       18.11      134.99     96.45 o 
  -1   4  19     2288.32     1913.37    240.90 o 
   0   4  19     1134.09     1163.66    201.70 o 
   1   4  19     3991.98     4312.36    455.03 o 
  -4   5  19     1577.49     1404.66    235.90 o 
  -3   5  19     5040.20     4591.64    411.74 o 
  -2   5  19     1005.10      954.78    195.00 o 
  -1   5  19     2465.54     2577.31    282.31 o 
   0   5  19     1229.13      685.22    246.71 o 
   1   5  19      997.69      642.82    249.45 o 
  -3   6  19     1560.44     1175.32    228.78 o 
  -2   6  19     1093.56     1087.92    207.61 o 
  -1   6  19     2220.76     2035.72    255.73 o 
   0   6  19     1778.03     2039.24    401.49 o 
  -3   7  19     3222.20     3187.27    345.66 o 
  -2   7  19     2727.24     2992.91    328.55 o 
  -1   7  19     1792.07     1842.31    248.20 o 
   0   7  19      955.64     1236.15    342.86 o 
  -2   8  19     1713.31     1493.81    240.69 o 
  -1   8  19      823.62      866.01    177.14 o 
  -2   0  20     2532.28     2694.68    297.13 o 
   0   0  20     2284.82     2092.31    418.50 o 
  -3   1  20       33.38      -92.91     92.91 o 
  -2   1  20     1740.83     1507.00    159.68 o 
  -1   1  20      100.55      134.54     69.40 o 
   0   1  20     4159.16     4343.81    401.97 o 
  -3   2  20      262.75      150.64     70.05 o 
  -2   2  20     3182.13     3035.41    223.87 o 
  -1   2  20      368.06      238.71    150.59 o 
   0   2  20     1775.09     2249.11    285.35 o 
  -3   3  20       74.48       41.83     68.87 o 
  -2   3  20     1260.72     1540.61    200.86 o 
  -1   3  20      552.52      387.63     92.96 o 
  -2   4  20     3551.41     3728.31    363.62 o 
  -1   4  20      976.66      898.45    174.24 o 
                                                 
